# Supplementary material for: Loss of functional BAP1 augments sensitivity to TRAIL in cancer cells
Source: eLife. 2018 Jan 18;7:e30224. doi: 10.7554/eLife.30224 (PMC5773178; doi:10.7554/eLife.30224)
Supplement: Supplementary file 1. — Listed are the unique ID number, the compound name and target, the cellular process targeted and the minimum and maximum concentration (micromolar) of the 5-point concentration range used for each compound. [file elife-30224-supp1.xlsx]

## Sheet: Supplementary File 1
Supplementary File 1
List of 94 compounds used either as single agents or in combination with rTRAIL. Listed are the unique ID number, the compound
name and target, the cellular process targeted and the minimum and maximum concentration (micromolar) of the 5-point concentration
range used for each compound.
drug_id	compound	target	Targeted process	min conc (μM)	max conc (μM)
1003	Camptothecin	DNA topoisomerase I	DNA replication	0.000390625	0.1
1004	Vinblastine	Microtubules	cytoskeleton	0.000390625	0.1
1005	Cisplatin	DNA crosslinking	DNA replication	0.0234375	6
1007	Docetaxel	Microtubules	cytoskeleton	4.88281e-05	0.0125
1010	Gefitinib	EGFR	EGFR signaling	0.00195312	0.5
1011	ABT-263	Bcl-2, Bcl-xL, and Bcl-w	apoptosis regulation	0.0078125	2
1012	Vorinostat	HDAC inhibitor Class I, IIa, IIb, IV	chromain histone acetylation	0.0390625	10
1013	Nilotinib	Bcr-Abl	ABL signaling	0.0078125	2
1017	AZD-2281	PARP1/2	Genome integrity	0.0195312	5
1019	Bosutinib	SRC, ABL, TEC	ABL signaling	0.0078125	2
1020	Lenalidomide	TNF alpha	other	0.0195312	5
1021	Axitinib	PDGFR, KIT, VEGFR	RTK signaling	0.0078125	2
1022	AZD7762	Chk 1/2	Genome integrity	0.0078125	2
1023	GW 441756	Trk A	RTK signaling	0.0078125	2
1024	CEP-701	FLT3, JAK2, NTRK1, RET	RTK signaling	0.0078125	2
1025	SB 216763	GSKa/b	WNT signaling	0.0390625	10
1026	17-AAG	Hsp90	other	0.00390625	1
1029	AMG-706	VEGFR, RET, c-KIT, PDGFR	RTK signaling	0.0078125	2
1030	KU-55933	ATM	Genome integrity	0.0390625	10
1032	BIBW2992	EGFR, HER2	EGFR signaling	0.00195312	0.5
1033	GDC-0449	SMO	other	0.0390625	10
1036	PLX4720	RAF	ERK MAPK signaling	0.0390625	10
1037	BX-795	TBK1, PDK1, IKK, AURKB/C	other	0.0195312	5
1038	NU-7441	DNAPK	Genome integrity	0.0078125	2
1039	SL 0101-1	RSK, AURKB, PIM3	ERK MAPK signaling	0.0390625	10
1040	BI-D1870	RSK1/2/3/5, PLK1, AURKB	cell cycle	0.0195312	5
1042	BIRB 0796	p38, JNK2	JNK and p38 signaling	0.0390625	10
1043	JNK Inhibitor VIII	JNK	JNK and p38 signaling	0.0390625	10
1046	681640	Wee1, Chk1	cell cycle	0.0078125	2
1047	Nutlin-3a	p53-MDM2 interaction	p53 pathway	0.03125	8
1048	mirin	MRE11-Rad50-Nbs1 complex	cell cycle	0.390625	100
1049	PD-173074	FGFR1, FGFR3	RTK signaling	0.0078125	2
1050	ZM-447439	Aurora B	mitosis	0.015625	4
1052	RO-3306	Cdk1	cell cycle	0.0195312	5
1053	MK-2206	AKT1/2	PI3K signaling	0.015625	4
1054	PD-0332991	Cdk 4/6	cell cycle	0.015625	4
1055	PF477736	Chk 1 (Chk2)	cell cycle	0.00390625	1
1056	GW843682X (AN-13)	Plk1	mitosis	0.0195312	5
1057	NVP-BEZ235	PI3K Class 1 and mTORC1/2	PI3K signaling	0.000976562	0.25
1058	GDC0941	PI3K (class 1)	PI3K signaling	0.015625	4
1059	AZD8055	mTORC1/2	TOR signaling	0.0078125	2
1060	PD-0325901	MEK 1/2	ERK MAPK signaling	0.000976562	0.25
1066	AZD6482	PI3K beta	PI3K signaling	0.0195312	5
1068	Obatoclax Mesylate	Bcl-2, Bxl-xl, Mcl-1	apoptosis regulation	0.0390625	10
1069	EHT 1864	Rac GTPases	cytoskeleton	0.0390625	10
1072	BMS-708163	gamma-secretase complex	other	0.0195312	5
1073	5-Fluorouracil	antimetabolite	mitosis	0.078125	20
1080	Paclitaxel	Beta subunit of tubulin	cytoskeleton	3.90625e-05	0.01
1083	PF-02341066	MET, ALK	RTK signaling	0.00390625	1
1085	Sorafenib	PDGFR, KIT, VEGFR	RTK signaling	0.015625	4
1086	BI-2536	Plk1,2,3	mitosis	0.00195312	0.5
1091	BMS-536924	IGF-1R	IGFR signaling	0.015625	4
1093	GSK1904529A	IGF-IR and IR	IGFR signaling	0.0195312	5
1116	AKT inhibitor VIII	AKT1/2/3	PI3K signaling	0.0195312	5
1129	PF-4708671	p70 S6KA	TOR signaling	0.0390625	10
1133	JNJ-26854165	MDM2	p53 pathway	0.0390625	10
1134	LY317615	PKC beta	other	0.0390625	10
1138	BMS-754807	IGF-1R/IR	IGFR signaling	0.0390625	10
1149	TW 37	BCL-2, BCL-XL	apoptosis regulation	0.0195312	5
1150	Embelin	XIAP	apoptosis regulation	0.0390625	10
1168	Erlotinib	EGFR	EGFR signaling	0.0078125	2
1169	AZ628	BRAF	ERK MAPK signaling	0.0078125	2
1175	AG-014699	PARP1/2	Genome integrity	0.0195312	5
1190	Gemcitibine	nucleoside analog	DNA replication	0.0390625	10
1192	GSK269962A	ROCK1/2	cytoskeleton	0.0195312	5
1194	SB-505124	TGFbetaR-I (ALK5)	other	0.0390625	10
1199	Tamoxifen	ER	other	0.0195312	5
1200	Fulvestrant	ER	other	0.00390625	1
1201	Anastrozole	ER	other	0.0390625	10
1218	JQ1	BRD2, BRD3, BRD4	chromatin other	0.00390625	1
1239	YK 4-279	RNA helicase A	other	0.0390625	10
1241	CHIR-99021	GSK3B	WNT signaling	0.0390625	10
1242	(5Z)-7-Oxozeaenol	TAK1	other	0.0390625	10
1248	FK866	NAMPT inhibitor	metabolism	0.00390625	1
1249	BMS-345541	IKK-beta	other	0.0390625	10
1250	AZ960	JAK2	other	0.0390625	10
1259	BMN-673	PARP	Genome integrity	0.0390625	10
1268	XAV 939	Tankyrase (PARP5a)	WNT signaling	0.0195312	5
1372	GSK1120212	MEK1, MEK2	ERK MAPK signaling	0.00390625	1
1373	GSK2118436	BRAF	ERK MAPK signaling	0.0390625	10
1375	Temozolomide	DNA akylating agent	DNA replication	0.117188	30
1376	Olaparib + Temozolomide	DNA damage response	Genome integrity	0.0390625	10
1495	AZD2281	PARP	Genome integrity	0.0390625	10
1502	Bicalutamide	Androgen receptor	other	0.0390625	10
1504	PF-562271	FAK	cytoskeleton	0.0390625	10
1506	PAC-1	Caspase 3 activator	apoptosis regulation	0.0390625	10
1507	INCB-18424	JAK1, JAK2, TYK2	other	0.0390625	10
1510	OSI-906	IGFR-1	IGFR signaling	0.00976562	2.5
1511	Epirubicin	DNA damage	DNA replication	0.0390625	10
1512	Cyclophosphamide	DNA akylating agent	DNA replication	0.0390625	10
1513	Carboplatin	DNA damage	DNA replication	0.0390625	10
1514	Everolimus	mTOR	TOR signaling	0.0195312	5
1557	LCL161	SMAC mimetic	apoptosis regulation	0.0390625	10
1261	rTRAIL	Death receptor ligand	apoptosis regulation	0.39ng/ml	100ng/ml
4000	DMSO	CONTROL	NA
