# Supplementary material for: Loss of functional BAP1 augments sensitivity to TRAIL in cancer cells
Source: eLife. 2018 Jan 18;7:e30224. doi: 10.7554/eLife.30224 (PMC5773178; doi:10.7554/eLife.30224)
Supplement: Supplementary file 2. [file elife-30224-supp2.xlsx]

## Sheet: Supplementary File 2
Supplementary File 2
Name and histological subtype (where known) of the 15 mesothelioma cell lines.
Cell Line	COSMIC ID	Histological subtype
H2369	1290808	Unknown
H2373	1290809	Sarcomatoid
H2461	1290810	Epithelioid
H2591	1240131	Epithelioid
H2722	1290812	Unknown
H2731	1240134	Sarcomatoid
H2803	1240135	Unknown
H2804	1240136	Unknown
H2810	1240137	Epithelioid
H2818	1290814	Epithelioid
H2869	1240138	Biphasic
H513	1240141	Epithelioid
MPP-89	908150	Unknown
NCI-H2452	908462	Epithelioid
NCI-H28	908470	Unknown
