# Supplementary material for: Loss of functional BAP1 augments sensitivity to TRAIL in cancer cells
Source: eLife. 2018 Jan 18;7:e30224. doi: 10.7554/eLife.30224 (PMC5773178; doi:10.7554/eLife.30224)
Supplement: Supplementary file 3. [file elife-30224-supp3.xlsx]

## Sheet: Supplementary File 3
Supplementary File 3
1,425 area under the curve (AUC) viability scores for 94 experimental agents tested against 15
mesothelioma cell lines after 6 days of treatment.
DRUG	TARGET	CELL LINE	AUC
(5Z)-7-Oxozeaenol	TAK1	H2369	0.541036
17-AAG	Hsp90	H2369	0.107175
5-Fluorouracil	antimetabolite	H2369	0.74532
681640	Wee1, Chk1	H2369	0.908729
ABT-263	Bcl-2, Bcl-xL, and Bcl-w	H2369	0.847051
AG-014699	PARP1/2	H2369	0.865663
AICAR	AMPK agonist	H2369	0.709463
AKT inhibitor VIII	AKT1/2/3	H2369	0.814973
AMG-706	VEGFR, RET, c-KIT, PDGFR	H2369	0.977603
AZ628	BRAF	H2369	0.936935
AZ960	JAK2	H2369	0.401758
AZD-2281	PARP1/2	H2369	0.891398
AZD2281	PARP	H2369	0.833334
AZD6482	PI3K beta	H2369	0.903929
AZD7762	Chk 1/2	H2369	0.667021
AZD8055	mTORC1/2	H2369	0.601949
Anastrozole	ER	H2369	0.944077
Axitinib	PDGFR, KIT, VEGFR	H2369	0.825771
BI-2536	Plk1,2,3	H2369	0.19017
BI-D1870	RSK1/2/3/5, PLK1, AURKB	H2369	0.895093
BIBW2992	EGFR, HER2	H2369	0.981895
BIRB 0796	p38, JNK2	H2369	0.961753
BMN-673	PARP	H2369	0.417723
BMS-345541	IKK-beta	H2369	0.9049
BMS-536924	IGF-1R	H2369	0.905146
BMS-708163	gamma-secretase complex	H2369	0.996992
BMS-754807	IGF-1R/IR	H2369	0.387248
BX-795	TBK1, PDK1, IKK, AURKB/C	H2369	0.733953
Bicalutamide	Androgen receptor	H2369	0.932101
Bosutinib	SRC, ABL, TEC	H2369	0.441632
CEP-701	FLT3, JAK2, NTRK1, RET	H2369	0.197057
CHIR-99021	GSK3B	H2369	0.95548
Camptothecin	DNA topoisomerase I	H2369	0.311366
Carboplatin	DNA damage	H2369	0.847414
Cisplatin	DNA crosslinking	H2369	0.835002
Cyclophosphamide	DNA akylating agent	H2369	0.958912
Docetaxel	Microtubules	H2369	0.354019
EHT 1864	Rac GTPases	H2369	0.881098
Embelin	XIAP	H2369	0.919721
Epirubicin	DNA damage	H2369	0.0871044
Erlotinib	EGFR	H2369	0.786402
Everolimus	mTOR	H2369	0.342002
FK866	NAMPT inhibitor	H2369	0.218691
Fulvestrant	ER	H2369	0.943534
GDC-0449	SMO	H2369	0.854417
GDC0941	PI3K (class 1)	H2369	0.591231
GSK1120212	MEK1, MEK2	H2369	0.433514
GSK1904529A	IGF-IR and IR	H2369	0.366855
GSK2118436	BRAF	H2369	0.423071
GSK269962A	ROCK1/2	H2369	0.590457
GW 441756	Trk A	H2369	0.934877
GW843682X (AN-13)	Plk1	H2369	0.987675
Gefitinib	EGFR	H2369	0.975606
Gemcitibine	nucleoside analog	H2369	0.0895412
INCB-18424	JAK1, JAK2, TYK2	H2369	0.942576
JNJ-26854165	MDM2	H2369	0.666653
JNK Inhibitor VIII	JNK	H2369	0.890908
JQ1	BRD2, BRD3, BRD4	H2369	0.825751
KU-55933	ATM	H2369	0.929301
LCL161	SMAC mimetic	H2369	0.769085
LY317615	PKC beta	H2369	0.987829
Lenalidomide	TNF alpha	H2369	0.983261
MK-2206	AKT1/2	H2369	0.764654
NU-7441	DNAPK	H2369	0.877801
NVP-BEZ235	PI3K Class 1 and mTORC1/2	H2369	0.560581
Nilotinib	Bcr-Abl	H2369	0.77485
Nutlin-3a	p53-MDM2 interaction	H2369	0.79729
OSI-906	IGFR-1	H2369	0.939647
Obatoclax Mesylate	Bcl-2, Bxl-xl, Mcl-1	H2369	0.170054
Olaparib(1495) + Temozolomide(1375)	#N/A	H2369	0.82582
PAC-1	Caspase 3 activator	H2369	0.848239
PD-0325901	MEK 1/2	H2369	0.944245
PD-0332991	Cdk 4/6	H2369	0.418227
PD-173074	FGFR1, FGFR3	H2369	0.686348
PF-02341066	MET, ALK	H2369	0.938938
PF-4708671	p70 S6KA	H2369	0.793104
PF-562271	FAK	H2369	0.743485
PF477736	Chk 1 (Chk2)	H2369	0.798802
PLX4720	RAF	H2369	0.863091
Paclitaxel	Beta subunit of tubulin	H2369	0.482851
RO-3306	Cdk1	H2369	0.826011
SB 216763	GSKa/b	H2369	0.973954
SB-505124	TGFbetaR-I (ALK5)	H2369	0.855743
SL 0101-1	RSK, AURKB, PIM3	H2369	0.918148
Sorafenib	PDGFR, KIT, VEGFR	H2369	0.702686
TW 37	BCL-2, BCL-XL	H2369	0.534329
Tamoxifen	ER	H2369	0.973153
Temozolomide	DNA akylating agent	H2369	0.985878
Vinblastine	Microtubules	H2369	0.152094
Vorinostat	HDAC inhibitor Class I, IIa, IIb, IV	H2369	0.62321
XAV 939	Tankyrase (PARP5a)	H2369	0.713943
YK 4-279	RNA helicase A	H2369	0.588427
ZM-447439	Aurora B	H2369	0.812993
mirin	MRE11-Rad50-Nbs1 complex	H2369	0.736727
rTRAIL	Death receptor ligand	H2369	0.971875
(5Z)-7-Oxozeaenol	TAK1	H2373	0.553708
17-AAG	Hsp90	H2373	0.229747
5-Fluorouracil	antimetabolite	H2373	0.619757
681640	Wee1, Chk1	H2373	0.853131
ABT-263	Bcl-2, Bcl-xL, and Bcl-w	H2373	1
AG-014699	PARP1/2	H2373	0.951896
AICAR	AMPK agonist	H2373	0.827479
AKT inhibitor VIII	AKT1/2/3	H2373	0.858912
AMG-706	VEGFR, RET, c-KIT, PDGFR	H2373	0.985722
AZ628	BRAF	H2373	0.755948
AZ960	JAK2	H2373	0.560879
AZD-2281	PARP1/2	H2373	0.953428
AZD2281	PARP	H2373	0.887879
AZD6482	PI3K beta	H2373	0.793226
AZD7762	Chk 1/2	H2373	0.636139
AZD8055	mTORC1/2	H2373	0.572734
Anastrozole	ER	H2373	0.96442
Axitinib	PDGFR, KIT, VEGFR	H2373	0.791158
BI-2536	Plk1,2,3	H2373	0.226848
BI-D1870	RSK1/2/3/5, PLK1, AURKB	H2373	0.891302
BIBW2992	EGFR, HER2	H2373	0.953157
BIRB 0796	p38, JNK2	H2373	0.922438
BMN-673	PARP	H2373	0.408718
BMS-345541	IKK-beta	H2373	0.890846
BMS-536924	IGF-1R	H2373	0.538283
BMS-708163	gamma-secretase complex	H2373	0.811804
BMS-754807	IGF-1R/IR	H2373	0.235784
BX-795	TBK1, PDK1, IKK, AURKB/C	H2373	0.722081
Bicalutamide	Androgen receptor	H2373	0.902172
Bosutinib	SRC, ABL, TEC	H2373	0.77946
CEP-701	FLT3, JAK2, NTRK1, RET	H2373	0.274184
CHIR-99021	GSK3B	H2373	1
Camptothecin	DNA topoisomerase I	H2373	0.242186
Carboplatin	DNA damage	H2373	0.799621
Cisplatin	DNA crosslinking	H2373	0.917651
Cyclophosphamide	DNA akylating agent	H2373	0.851333
Docetaxel	Microtubules	H2373	0.469318
EHT 1864	Rac GTPases	H2373	0.998802
Embelin	XIAP	H2373	0.945094
Epirubicin	DNA damage	H2373	0.0749231
Erlotinib	EGFR	H2373	0.962681
Everolimus	mTOR	H2373	0.318433
FK866	NAMPT inhibitor	H2373	0.190296
Fulvestrant	ER	H2373	0.972444
GDC-0449	SMO	H2373	0.912054
GDC0941	PI3K (class 1)	H2373	0.473937
GSK1120212	MEK1, MEK2	H2373	0.235002
GSK1904529A	IGF-IR and IR	H2373	0.479644
GSK2118436	BRAF	H2373	0.540774
GSK269962A	ROCK1/2	H2373	0.535517
GW 441756	Trk A	H2373	0.915553
GW843682X (AN-13)	Plk1	H2373	1
Gefitinib	EGFR	H2373	0.99023
Gemcitibine	nucleoside analog	H2373	0.0350036
INCB-18424	JAK1, JAK2, TYK2	H2373	0.966902
JNJ-26854165	MDM2	H2373	0.751051
JNK Inhibitor VIII	JNK	H2373	0.94854
JQ1	BRD2, BRD3, BRD4	H2373	0.609028
KU-55933	ATM	H2373	1
LCL161	SMAC mimetic	H2373	0.997368
LY317615	PKC beta	H2373	0.914969
Lenalidomide	TNF alpha	H2373	1
MK-2206	AKT1/2	H2373	0.679199
NU-7441	DNAPK	H2373	0.962873
NVP-BEZ235	PI3K Class 1 and mTORC1/2	H2373	0.320153
Nilotinib	Bcr-Abl	H2373	0.968345
Nutlin-3a	p53-MDM2 interaction	H2373	0.655016
OSI-906	IGFR-1	H2373	0.818218
Obatoclax Mesylate	Bcl-2, Bxl-xl, Mcl-1	H2373	0.250425
Olaparib(1495) + Temozolomide(1375)	#N/A	H2373	0.8824
PAC-1	Caspase 3 activator	H2373	0.835066
PD-0325901	MEK 1/2	H2373	0.746394
PD-0332991	Cdk 4/6	H2373	0.37516
PD-173074	FGFR1, FGFR3	H2373	0.719957
PF-02341066	MET, ALK	H2373	0.811509
PF-4708671	p70 S6KA	H2373	0.880334
PF-562271	FAK	H2373	0.660654
PF477736	Chk 1 (Chk2)	H2373	0.656899
PLX4720	RAF	H2373	0.967751
Paclitaxel	Beta subunit of tubulin	H2373	0.619108
RO-3306	Cdk1	H2373	0.961012
SB 216763	GSKa/b	H2373	1
SB-505124	TGFbetaR-I (ALK5)	H2373	0.821841
SL 0101-1	RSK, AURKB, PIM3	H2373	1
Sorafenib	PDGFR, KIT, VEGFR	H2373	0.991628
TW 37	BCL-2, BCL-XL	H2373	0.433469
Tamoxifen	ER	H2373	0.932341
Temozolomide	DNA akylating agent	H2373	0.980561
Vinblastine	Microtubules	H2373	0.329282
Vorinostat	HDAC inhibitor Class I, IIa, IIb, IV	H2373	0.584376
XAV 939	Tankyrase (PARP5a)	H2373	0.882753
YK 4-279	RNA helicase A	H2373	0.705165
ZM-447439	Aurora B	H2373	0.715565
mirin	MRE11-Rad50-Nbs1 complex	H2373	0.81329
rTRAIL	Death receptor ligand	H2373	1
(5Z)-7-Oxozeaenol	TAK1	H2461	0.470093
17-AAG	Hsp90	H2461	0.158845
5-Fluorouracil	antimetabolite	H2461	0.636757
681640	Wee1, Chk1	H2461	0.78582
ABT-263	Bcl-2, Bcl-xL, and Bcl-w	H2461	1
AG-014699	PARP1/2	H2461	0.752553
AICAR	AMPK agonist	H2461	0.697769
AKT inhibitor VIII	AKT1/2/3	H2461	0.794685
AMG-706	VEGFR, RET, c-KIT, PDGFR	H2461	0.900545
AZ628	BRAF	H2461	0.879912
AZ960	JAK2	H2461	0.454385
AZD-2281	PARP1/2	H2461	0.711757
AZD2281	PARP	H2461	0.821675
AZD6482	PI3K beta	H2461	0.80042
AZD7762	Chk 1/2	H2461	0.307633
AZD8055	mTORC1/2	H2461	0.41325
Anastrozole	ER	H2461	0.92717
Axitinib	PDGFR, KIT, VEGFR	H2461	0.914913
BI-2536	Plk1,2,3	H2461	0.31896
BI-D1870	RSK1/2/3/5, PLK1, AURKB	H2461	0.917938
BIBW2992	EGFR, HER2	H2461	0.972836
BIRB 0796	p38, JNK2	H2461	0.913425
BMN-673	PARP	H2461	0.300377
BMS-345541	IKK-beta	H2461	0.907491
BMS-536924	IGF-1R	H2461	0.740756
BMS-708163	gamma-secretase complex	H2461	0.882693
BMS-754807	IGF-1R/IR	H2461	0.335577
BX-795	TBK1, PDK1, IKK, AURKB/C	H2461	0.72256
Bicalutamide	Androgen receptor	H2461	0.890275
Bosutinib	SRC, ABL, TEC	H2461	0.695002
CEP-701	FLT3, JAK2, NTRK1, RET	H2461	0.239053
CHIR-99021	GSK3B	H2461	0.92518
Camptothecin	DNA topoisomerase I	H2461	0.322193
Carboplatin	DNA damage	H2461	0.734376
Cisplatin	DNA crosslinking	H2461	0.801556
Cyclophosphamide	DNA akylating agent	H2461	0.924439
Docetaxel	Microtubules	H2461	0.452634
EHT 1864	Rac GTPases	H2461	0.971203
Embelin	XIAP	H2461	0.677633
Epirubicin	DNA damage	H2461	0.139063
Erlotinib	EGFR	H2461	0.713751
Everolimus	mTOR	H2461	0.415583
FK866	NAMPT inhibitor	H2461	0.209835
Fulvestrant	ER	H2461	0.926753
GDC-0449	SMO	H2461	0.908772
GDC0941	PI3K (class 1)	H2461	0.421528
GSK1120212	MEK1, MEK2	H2461	0.345493
GSK1904529A	IGF-IR and IR	H2461	0.516186
GSK2118436	BRAF	H2461	0.414901
GSK269962A	ROCK1/2	H2461	0.670658
GW 441756	Trk A	H2461	0.822306
GW843682X (AN-13)	Plk1	H2461	0.931007
Gefitinib	EGFR	H2461	0.930681
Gemcitibine	nucleoside analog	H2461	0.134868
INCB-18424	JAK1, JAK2, TYK2	H2461	0.899118
JNJ-26854165	MDM2	H2461	0.484828
JNK Inhibitor VIII	JNK	H2461	0.804889
JQ1	BRD2, BRD3, BRD4	H2461	0.724968
KU-55933	ATM	H2461	0.927283
LCL161	SMAC mimetic	H2461	0.949677
LY317615	PKC beta	H2461	0.745837
Lenalidomide	TNF alpha	H2461	0.958706
MK-2206	AKT1/2	H2461	0.719686
NU-7441	DNAPK	H2461	0.891564
NVP-BEZ235	PI3K Class 1 and mTORC1/2	H2461	0.442538
Nilotinib	Bcr-Abl	H2461	0.803715
Nutlin-3a	p53-MDM2 interaction	H2461	0.638986
OSI-906	IGFR-1	H2461	0.829175
Obatoclax Mesylate	Bcl-2, Bxl-xl, Mcl-1	H2461	0.148369
Olaparib(1495) + Temozolomide(1375)	#N/A	H2461	0.755245
PAC-1	Caspase 3 activator	H2461	0.738226
PD-0325901	MEK 1/2	H2461	0.733556
PD-0332991	Cdk 4/6	H2461	0.434718
PD-173074	FGFR1, FGFR3	H2461	0.648433
PF-02341066	MET, ALK	H2461	0.632115
PF-4708671	p70 S6KA	H2461	0.85282
PF-562271	FAK	H2461	0.647115
PF477736	Chk 1 (Chk2)	H2461	0.697253
PLX4720	RAF	H2461	0.837085
Paclitaxel	Beta subunit of tubulin	H2461	0.590555
RO-3306	Cdk1	H2461	0.913292
SB 216763	GSKa/b	H2461	0.769839
SB-505124	TGFbetaR-I (ALK5)	H2461	0.721962
SL 0101-1	RSK, AURKB, PIM3	H2461	0.883324
Sorafenib	PDGFR, KIT, VEGFR	H2461	0.878387
TW 37	BCL-2, BCL-XL	H2461	0.359337
Tamoxifen	ER	H2461	0.945231
Temozolomide	DNA akylating agent	H2461	0.85819
Vinblastine	Microtubules	H2461	0.237435
Vorinostat	HDAC inhibitor Class I, IIa, IIb, IV	H2461	0.520632
XAV 939	Tankyrase (PARP5a)	H2461	0.756086
YK 4-279	RNA helicase A	H2461	0.571261
ZM-447439	Aurora B	H2461	0.756373
mirin	MRE11-Rad50-Nbs1 complex	H2461	0.707011
rTRAIL	Death receptor ligand	H2461	0.563125
(5Z)-7-Oxozeaenol	TAK1	H2591	0.583496
17-AAG	Hsp90	H2591	0.565336
5-Fluorouracil	antimetabolite	H2591	0.801586
681640	Wee1, Chk1	H2591	0.912381
ABT-263	Bcl-2, Bcl-xL, and Bcl-w	H2591	0.959248
AG-014699	PARP1/2	H2591	0.859136
AICAR	AMPK agonist	H2591	0.808718
AKT inhibitor VIII	AKT1/2/3	H2591	0.81017
AMG-706	VEGFR, RET, c-KIT, PDGFR	H2591	0.995717
AZ628	BRAF	H2591	0.812788
AZ960	JAK2	H2591	0.48263
AZD-2281	PARP1/2	H2591	0.937741
AZD2281	PARP	H2591	0.957712
AZD6482	PI3K beta	H2591	0.897219
AZD7762	Chk 1/2	H2591	0.742175
AZD8055	mTORC1/2	H2591	0.390387
Anastrozole	ER	H2591	0.926629
Axitinib	PDGFR, KIT, VEGFR	H2591	0.928504
BI-2536	Plk1,2,3	H2591	0.391104
BI-D1870	RSK1/2/3/5, PLK1, AURKB	H2591	0.832826
BIBW2992	EGFR, HER2	H2591	0.743565
BIRB 0796	p38, JNK2	H2591	0.923049
BMN-673	PARP	H2591	0.671076
BMS-345541	IKK-beta	H2591	0.839417
BMS-536924	IGF-1R	H2591	0.689422
BMS-708163	gamma-secretase complex	H2591	0.827291
BMS-754807	IGF-1R/IR	H2591	0.356298
BX-795	TBK1, PDK1, IKK, AURKB/C	H2591	0.72936
Bicalutamide	Androgen receptor	H2591	0.974134
Bosutinib	SRC, ABL, TEC	H2591	0.784966
CEP-701	FLT3, JAK2, NTRK1, RET	H2591	0.413088
CHIR-99021	GSK3B	H2591	0.919932
Camptothecin	DNA topoisomerase I	H2591	0.400801
Carboplatin	DNA damage	H2591	0.885076
Cisplatin	DNA crosslinking	H2591	0.904737
Cyclophosphamide	DNA akylating agent	H2591	0.911486
Docetaxel	Microtubules	H2591	0.603556
EHT 1864	Rac GTPases	H2591	0.918071
Embelin	XIAP	H2591	0.844608
Epirubicin	DNA damage	H2591	0.146383
Erlotinib	EGFR	H2591	0.843126
Everolimus	mTOR	H2591	0.367506
FK866	NAMPT inhibitor	H2591	0.455738
Fulvestrant	ER	H2591	1
GDC-0449	SMO	H2591	0.992431
GDC0941	PI3K (class 1)	H2591	0.504984
GSK1120212	MEK1, MEK2	H2591	0.386598
GSK1904529A	IGF-IR and IR	H2591	0.519428
GSK2118436	BRAF	H2591	0.925657
GSK269962A	ROCK1/2	H2591	0.806589
GW 441756	Trk A	H2591	0.97286
GW843682X (AN-13)	Plk1	H2591	0.908264
Gefitinib	EGFR	H2591	0.83382
Gemcitibine	nucleoside analog	H2591	0.081314
INCB-18424	JAK1, JAK2, TYK2	H2591	0.931402
JNJ-26854165	MDM2	H2591	0.681128
JNK Inhibitor VIII	JNK	H2591	0.986226
JQ1	BRD2, BRD3, BRD4	H2591	0.800688
KU-55933	ATM	H2591	0.950809
LCL161	SMAC mimetic	H2591	1
LY317615	PKC beta	H2591	0.859332
Lenalidomide	TNF alpha	H2591	0.965977
MK-2206	AKT1/2	H2591	0.88295
NU-7441	DNAPK	H2591	0.951537
NVP-BEZ235	PI3K Class 1 and mTORC1/2	H2591	0.474271
Nilotinib	Bcr-Abl	H2591	0.990989
Nutlin-3a	p53-MDM2 interaction	H2591	0.6686
OSI-906	IGFR-1	H2591	0.900488
Obatoclax Mesylate	Bcl-2, Bxl-xl, Mcl-1	H2591	0.271244
Olaparib(1495) + Temozolomide(1375)	#N/A	H2591	0.878509
PAC-1	Caspase 3 activator	H2591	0.670148
PD-0325901	MEK 1/2	H2591	0.802894
PD-0332991	Cdk 4/6	H2591	0.430988
PD-173074	FGFR1, FGFR3	H2591	0.706951
PF-02341066	MET, ALK	H2591	0.887628
PF-4708671	p70 S6KA	H2591	0.821843
PF-562271	FAK	H2591	0.772986
PF477736	Chk 1 (Chk2)	H2591	0.899623
PLX4720	RAF	H2591	0.990522
Paclitaxel	Beta subunit of tubulin	H2591	0.727349
RO-3306	Cdk1	H2591	0.930608
SB 216763	GSKa/b	H2591	1
SB-505124	TGFbetaR-I (ALK5)	H2591	0.991738
SL 0101-1	RSK, AURKB, PIM3	H2591	0.910409
Sorafenib	PDGFR, KIT, VEGFR	H2591	0.954794
TW 37	BCL-2, BCL-XL	H2591	0.417521
Tamoxifen	ER	H2591	0.946222
Temozolomide	DNA akylating agent	H2591	0.957668
Vinblastine	Microtubules	H2591	0.233489
Vorinostat	HDAC inhibitor Class I, IIa, IIb, IV	H2591	0.640542
XAV 939	Tankyrase (PARP5a)	H2591	0.889158
YK 4-279	RNA helicase A	H2591	0.610979
ZM-447439	Aurora B	H2591	0.804081
mirin	MRE11-Rad50-Nbs1 complex	H2591	0.631805
rTRAIL	Death receptor ligand	H2591	1
(5Z)-7-Oxozeaenol	TAK1	H2722	0.653502
17-AAG	Hsp90	H2722	0.697006
5-Fluorouracil	antimetabolite	H2722	0.576329
681640	Wee1, Chk1	H2722	0.95037
ABT-263	Bcl-2, Bcl-xL, and Bcl-w	H2722	0.917771
AG-014699	PARP1/2	H2722	0.831858
AICAR	AMPK agonist	H2722	0.882152
AKT inhibitor VIII	AKT1/2/3	H2722	0.885455
AMG-706	VEGFR, RET, c-KIT, PDGFR	H2722	0.983692
AZ628	BRAF	H2722	0.866469
AZ960	JAK2	H2722	0.520237
AZD-2281	PARP1/2	H2722	0.783022
AZD2281	PARP	H2722	0.77538
AZD6482	PI3K beta	H2722	0.872793
AZD7762	Chk 1/2	H2722	0.805659
AZD8055	mTORC1/2	H2722	0.663708
Anastrozole	ER	H2722	0.978741
Axitinib	PDGFR, KIT, VEGFR	H2722	0.876857
BI-2536	Plk1,2,3	H2722	0.24869
BI-D1870	RSK1/2/3/5, PLK1, AURKB	H2722	0.946276
BIBW2992	EGFR, HER2	H2722	0.98944
BIRB 0796	p38, JNK2	H2722	0.949512
BMN-673	PARP	H2722	0.421198
BMS-345541	IKK-beta	H2722	0.887798
BMS-536924	IGF-1R	H2722	0.804653
BMS-708163	gamma-secretase complex	H2722	0.91657
BMS-754807	IGF-1R/IR	H2722	0.361777
BX-795	TBK1, PDK1, IKK, AURKB/C	H2722	0.742442
Bicalutamide	Androgen receptor	H2722	0.986198
Bosutinib	SRC, ABL, TEC	H2722	0.883309
CEP-701	FLT3, JAK2, NTRK1, RET	H2722	0.516549
CHIR-99021	GSK3B	H2722	0.736997
Camptothecin	DNA topoisomerase I	H2722	0.336706
Carboplatin	DNA damage	H2722	0.792974
Cisplatin	DNA crosslinking	H2722	0.663163
Cyclophosphamide	DNA akylating agent	H2722	0.943438
Docetaxel	Microtubules	H2722	0.603997
EHT 1864	Rac GTPases	H2722	0.967041
Embelin	XIAP	H2722	0.810623
Epirubicin	DNA damage	H2722	0.11619
Erlotinib	EGFR	H2722	0.965731
Everolimus	mTOR	H2722	0.496331
FK866	NAMPT inhibitor	H2722	0.200089
Fulvestrant	ER	H2722	0.978398
GDC-0449	SMO	H2722	0.976048
GDC0941	PI3K (class 1)	H2722	0.739844
GSK1120212	MEK1, MEK2	H2722	0.518934
GSK1904529A	IGF-IR and IR	H2722	0.644998
GSK2118436	BRAF	H2722	0.690041
GSK269962A	ROCK1/2	H2722	0.386687
GW 441756	Trk A	H2722	0.972919
GW843682X (AN-13)	Plk1	H2722	0.982411
Gefitinib	EGFR	H2722	0.961097
Gemcitibine	nucleoside analog	H2722	0.155455
INCB-18424	JAK1, JAK2, TYK2	H2722	0.970272
JNJ-26854165	MDM2	H2722	0.594197
JNK Inhibitor VIII	JNK	H2722	0.976297
JQ1	BRD2, BRD3, BRD4	H2722	0.775116
KU-55933	ATM	H2722	0.974275
LCL161	SMAC mimetic	H2722	0.997561
LY317615	PKC beta	H2722	0.88352
Lenalidomide	TNF alpha	H2722	0.975239
MK-2206	AKT1/2	H2722	0.865029
NU-7441	DNAPK	H2722	0.984797
NVP-BEZ235	PI3K Class 1 and mTORC1/2	H2722	0.544565
Nilotinib	Bcr-Abl	H2722	0.999934
Nutlin-3a	p53-MDM2 interaction	H2722	0.673183
OSI-906	IGFR-1	H2722	0.947757
Obatoclax Mesylate	Bcl-2, Bxl-xl, Mcl-1	H2722	0.181685
Olaparib(1495) + Temozolomide(1375)	#N/A	H2722	0.755852
PAC-1	Caspase 3 activator	H2722	0.764353
PD-0325901	MEK 1/2	H2722	0.859871
PD-0332991	Cdk 4/6	H2722	0.458698
PD-173074	FGFR1, FGFR3	H2722	0.864403
PF-02341066	MET, ALK	H2722	0.870498
PF-4708671	p70 S6KA	H2722	0.964105
PF-562271	FAK	H2722	0.672156
PF477736	Chk 1 (Chk2)	H2722	0.89832
PLX4720	RAF	H2722	0.980957
Paclitaxel	Beta subunit of tubulin	H2722	0.743058
RO-3306	Cdk1	H2722	0.946836
SB 216763	GSKa/b	H2722	0.992268
SB-505124	TGFbetaR-I (ALK5)	H2722	0.750255
SL 0101-1	RSK, AURKB, PIM3	H2722	0.987722
Sorafenib	PDGFR, KIT, VEGFR	H2722	0.980379
TW 37	BCL-2, BCL-XL	H2722	0.426309
Tamoxifen	ER	H2722	0.985489
Temozolomide	DNA akylating agent	H2722	0.995421
Vinblastine	Microtubules	H2722	0.277301
Vorinostat	HDAC inhibitor Class I, IIa, IIb, IV	H2722	0.70048
XAV 939	Tankyrase (PARP5a)	H2722	0.963383
YK 4-279	RNA helicase A	H2722	0.682504
ZM-447439	Aurora B	H2722	0.726664
mirin	MRE11-Rad50-Nbs1 complex	H2722	0.819611
rTRAIL	Death receptor ligand	H2722	0.99875
(5Z)-7-Oxozeaenol	TAK1	H2731	0.633111
17-AAG	Hsp90	H2731	0.253477
5-Fluorouracil	antimetabolite	H2731	0.627276
681640	Wee1, Chk1	H2731	0.931693
ABT-263	Bcl-2, Bcl-xL, and Bcl-w	H2731	0.961836
AG-014699	PARP1/2	H2731	0.938297
AICAR	AMPK agonist	H2731	0.933578
AKT inhibitor VIII	AKT1/2/3	H2731	0.832452
AMG-706	VEGFR, RET, c-KIT, PDGFR	H2731	0.958239
AZ628	BRAF	H2731	0.899389
AZ960	JAK2	H2731	0.463013
AZD-2281	PARP1/2	H2731	0.960202
AZD2281	PARP	H2731	0.957196
AZD6482	PI3K beta	H2731	0.884114
AZD7762	Chk 1/2	H2731	0.406983
AZD8055	mTORC1/2	H2731	0.510484
Anastrozole	ER	H2731	0.958553
Axitinib	PDGFR, KIT, VEGFR	H2731	0.795559
BI-2536	Plk1,2,3	H2731	0.134455
BI-D1870	RSK1/2/3/5, PLK1, AURKB	H2731	0.82092
BIBW2992	EGFR, HER2	H2731	0.984501
BIRB 0796	p38, JNK2	H2731	0.941286
BMN-673	PARP	H2731	0.53479
BMS-345541	IKK-beta	H2731	0.814914
BMS-536924	IGF-1R	H2731	0.608937
BMS-708163	gamma-secretase complex	H2731	0.966613
BMS-754807	IGF-1R/IR	H2731	0.220274
BX-795	TBK1, PDK1, IKK, AURKB/C	H2731	0.694684
Bicalutamide	Androgen receptor	H2731	1
Bosutinib	SRC, ABL, TEC	H2731	0.793679
CEP-701	FLT3, JAK2, NTRK1, RET	H2731	0.392497
CHIR-99021	GSK3B	H2731	0.868555
Camptothecin	DNA topoisomerase I	H2731	0.433295
Carboplatin	DNA damage	H2731	0.948482
Cisplatin	DNA crosslinking	H2731	0.845253
Cyclophosphamide	DNA akylating agent	H2731	0.997853
Docetaxel	Microtubules	H2731	0.533815
EHT 1864	Rac GTPases	H2731	0.978821
Embelin	XIAP	H2731	0.908518
Epirubicin	DNA damage	H2731	0.0700602
Erlotinib	EGFR	H2731	0.98841
Everolimus	mTOR	H2731	0.426746
FK866	NAMPT inhibitor	H2731	0.312019
Fulvestrant	ER	H2731	0.998705
GDC-0449	SMO	H2731	0.971138
GDC0941	PI3K (class 1)	H2731	0.552767
GSK1120212	MEK1, MEK2	H2731	0.420862
GSK1904529A	IGF-IR and IR	H2731	0.455468
GSK2118436	BRAF	H2731	0.728121
GSK269962A	ROCK1/2	H2731	0.696838
GW 441756	Trk A	H2731	0.966513
GW843682X (AN-13)	Plk1	H2731	0.939701
Gefitinib	EGFR	H2731	0.950552
Gemcitibine	nucleoside analog	H2731	0.062062
INCB-18424	JAK1, JAK2, TYK2	H2731	0.947331
JNJ-26854165	MDM2	H2731	0.651314
JNK Inhibitor VIII	JNK	H2731	0.983752
JQ1	BRD2, BRD3, BRD4	H2731	0.696354
KU-55933	ATM	H2731	0.881699
LCL161	SMAC mimetic	H2731	0.812464
LY317615	PKC beta	H2731	0.948639
Lenalidomide	TNF alpha	H2731	0.98199
MK-2206	AKT1/2	H2731	0.73974
NU-7441	DNAPK	H2731	0.913024
NVP-BEZ235	PI3K Class 1 and mTORC1/2	H2731	0.542978
Nilotinib	Bcr-Abl	H2731	0.983679
Nutlin-3a	p53-MDM2 interaction	H2731	0.96116
OSI-906	IGFR-1	H2731	0.849374
Obatoclax Mesylate	Bcl-2, Bxl-xl, Mcl-1	H2731	0.100422
Olaparib(1495) + Temozolomide(1375)	#N/A	H2731	0.819611
PAC-1	Caspase 3 activator	H2731	0.734808
PD-0325901	MEK 1/2	H2731	0.790686
PD-0332991	Cdk 4/6	H2731	0.377643
PD-173074	FGFR1, FGFR3	H2731	0.61431
PF-02341066	MET, ALK	H2731	0.89819
PF-4708671	p70 S6KA	H2731	0.843834
PF-562271	FAK	H2731	0.652602
PF477736	Chk 1 (Chk2)	H2731	0.700083
PLX4720	RAF	H2731	0.943242
Paclitaxel	Beta subunit of tubulin	H2731	0.73656
RO-3306	Cdk1	H2731	0.835298
SB 216763	GSKa/b	H2731	0.931553
SB-505124	TGFbetaR-I (ALK5)	H2731	0.851358
SL 0101-1	RSK, AURKB, PIM3	H2731	0.911529
Sorafenib	PDGFR, KIT, VEGFR	H2731	0.982698
TW 37	BCL-2, BCL-XL	H2731	0.466638
Tamoxifen	ER	H2731	0.901425
Temozolomide	DNA akylating agent	H2731	0.901559
Vinblastine	Microtubules	H2731	0.236667
Vorinostat	HDAC inhibitor Class I, IIa, IIb, IV	H2731	0.675643
XAV 939	Tankyrase (PARP5a)	H2731	0.904469
YK 4-279	RNA helicase A	H2731	0.643429
ZM-447439	Aurora B	H2731	0.733776
mirin	MRE11-Rad50-Nbs1 complex	H2731	0.692482
rTRAIL	Death receptor ligand	H2731	0.474375
(5Z)-7-Oxozeaenol	TAK1	H2803	0.554021
17-AAG	Hsp90	H2803	0.513156
5-Fluorouracil	antimetabolite	H2803	0.773783
681640	Wee1, Chk1	H2803	0.955157
ABT-263	Bcl-2, Bcl-xL, and Bcl-w	H2803	0.649914
AG-014699	PARP1/2	H2803	0.878085
AICAR	AMPK agonist	H2803	0.909931
AKT inhibitor VIII	AKT1/2/3	H2803	0.938871
AMG-706	VEGFR, RET, c-KIT, PDGFR	H2803	0.962968
AZ628	BRAF	H2803	0.760057
AZ960	JAK2	H2803	0.388988
AZD-2281	PARP1/2	H2803	0.895821
AZD2281	PARP	H2803	0.852181
AZD6482	PI3K beta	H2803	0.907816
AZD7762	Chk 1/2	H2803	0.951338
AZD8055	mTORC1/2	H2803	0.63969
Anastrozole	ER	H2803	0.8947
Axitinib	PDGFR, KIT, VEGFR	H2803	0.889665
BI-2536	Plk1,2,3	H2803	0.426222
BI-D1870	RSK1/2/3/5, PLK1, AURKB	H2803	0.944185
BIBW2992	EGFR, HER2	H2803	1
BIRB 0796	p38, JNK2	H2803	0.883417
BMN-673	PARP	H2803	0.502287
BMS-345541	IKK-beta	H2803	0.875159
BMS-536924	IGF-1R	H2803	0.889135
BMS-708163	gamma-secretase complex	H2803	0.926752
BMS-754807	IGF-1R/IR	H2803	0.327023
BX-795	TBK1, PDK1, IKK, AURKB/C	H2803	0.842299
Bicalutamide	Androgen receptor	H2803	0.969619
Bosutinib	SRC, ABL, TEC	H2803	0.761863
CEP-701	FLT3, JAK2, NTRK1, RET	H2803	0.643295
CHIR-99021	GSK3B	H2803	0.965695
Camptothecin	DNA topoisomerase I	H2803	0.49274
Carboplatin	DNA damage	H2803	0.805774
Cisplatin	DNA crosslinking	H2803	0.809772
Cyclophosphamide	DNA akylating agent	H2803	0.937373
Docetaxel	Microtubules	H2803	0.901451
EHT 1864	Rac GTPases	H2803	0.993461
Embelin	XIAP	H2803	0.88823
Epirubicin	DNA damage	H2803	0.149932
Erlotinib	EGFR	H2803	0.773463
Everolimus	mTOR	H2803	0.49278
FK866	NAMPT inhibitor	H2803	0.280719
Fulvestrant	ER	H2803	1
GDC-0449	SMO	H2803	0.92049
GDC0941	PI3K (class 1)	H2803	0.5479
GSK1120212	MEK1, MEK2	H2803	0.490763
GSK1904529A	IGF-IR and IR	H2803	0.464055
GSK2118436	BRAF	H2803	1
GSK269962A	ROCK1/2	H2803	0.629342
GW 441756	Trk A	H2803	0.97937
GW843682X (AN-13)	Plk1	H2803	0.823226
Gefitinib	EGFR	H2803	0.960863
Gemcitibine	nucleoside analog	H2803	0.0366904
INCB-18424	JAK1, JAK2, TYK2	H2803	0.923724
JNJ-26854165	MDM2	H2803	0.754865
JNK Inhibitor VIII	JNK	H2803	0.991268
JQ1	BRD2, BRD3, BRD4	H2803	0.7441
KU-55933	ATM	H2803	0.9706
LCL161	SMAC mimetic	H2803	0.962366
LY317615	PKC beta	H2803	0.98345
Lenalidomide	TNF alpha	H2803	1
MK-2206	AKT1/2	H2803	0.565093
NU-7441	DNAPK	H2803	0.937837
NVP-BEZ235	PI3K Class 1 and mTORC1/2	H2803	0.516112
Nilotinib	Bcr-Abl	H2803	0.684059
Nutlin-3a	p53-MDM2 interaction	H2803	0.810099
OSI-906	IGFR-1	H2803	0.967814
Obatoclax Mesylate	Bcl-2, Bxl-xl, Mcl-1	H2803	0.175114
Olaparib(1495) + Temozolomide(1375)	#N/A	H2803	0.855627
PAC-1	Caspase 3 activator	H2803	0.741961
PD-0325901	MEK 1/2	H2803	0.675869
PD-0332991	Cdk 4/6	H2803	0.342315
PD-173074	FGFR1, FGFR3	H2803	0.555013
PF-02341066	MET, ALK	H2803	0.89001
PF-4708671	p70 S6KA	H2803	0.805514
PF-562271	FAK	H2803	0.720451
PF477736	Chk 1 (Chk2)	H2803	0.979343
PLX4720	RAF	H2803	0.994634
Paclitaxel	Beta subunit of tubulin	H2803	0.982751
RO-3306	Cdk1	H2803	0.852882
SB 216763	GSKa/b	H2803	0.984677
SB-505124	TGFbetaR-I (ALK5)	H2803	0.98502
SL 0101-1	RSK, AURKB, PIM3	H2803	0.867653
Sorafenib	PDGFR, KIT, VEGFR	H2803	0.746512
TW 37	BCL-2, BCL-XL	H2803	0.492906
Tamoxifen	ER	H2803	0.954556
Temozolomide	DNA akylating agent	H2803	0.932482
Vinblastine	Microtubules	H2803	0.616198
Vorinostat	HDAC inhibitor Class I, IIa, IIb, IV	H2803	0.582935
XAV 939	Tankyrase (PARP5a)	H2803	0.861289
YK 4-279	RNA helicase A	H2803	0.703569
ZM-447439	Aurora B	H2803	0.774672
mirin	MRE11-Rad50-Nbs1 complex	H2803	0.801885
rTRAIL	Death receptor ligand	H2803	1
(5Z)-7-Oxozeaenol	TAK1	H2804	0.74281
17-AAG	Hsp90	H2804	0.231639
5-Fluorouracil	antimetabolite	H2804	0.714483
681640	Wee1, Chk1	H2804	0.921341
ABT-263	Bcl-2, Bcl-xL, and Bcl-w	H2804	0.89972
AG-014699	PARP1/2	H2804	0.774408
AICAR	AMPK agonist	H2804	0.751337
AKT inhibitor VIII	AKT1/2/3	H2804	0.913604
AMG-706	VEGFR, RET, c-KIT, PDGFR	H2804	0.997601
AZ628	BRAF	H2804	0.962693
AZ960	JAK2	H2804	0.429435
AZD-2281	PARP1/2	H2804	0.743689
AZD2281	PARP	H2804	0.757498
AZD6482	PI3K beta	H2804	0.98676
AZD7762	Chk 1/2	H2804	0.522173
AZD8055	mTORC1/2	H2804	0.643565
Anastrozole	ER	H2804	0.966639
Axitinib	PDGFR, KIT, VEGFR	H2804	0.886178
BI-2536	Plk1,2,3	H2804	0.0845063
BI-D1870	RSK1/2/3/5, PLK1, AURKB	H2804	0.964503
BIBW2992	EGFR, HER2	H2804	1
BIRB 0796	p38, JNK2	H2804	1
BMN-673	PARP	H2804	0.111525
BMS-345541	IKK-beta	H2804	0.856459
BMS-536924	IGF-1R	H2804	0.837455
BMS-708163	gamma-secretase complex	H2804	0.904789
BMS-754807	IGF-1R/IR	H2804	0.423961
BX-795	TBK1, PDK1, IKK, AURKB/C	H2804	0.743942
Bicalutamide	Androgen receptor	H2804	0.994886
Bosutinib	SRC, ABL, TEC	H2804	0.921908
CEP-701	FLT3, JAK2, NTRK1, RET	H2804	0.64156
CHIR-99021	GSK3B	H2804	0.779113
Camptothecin	DNA topoisomerase I	H2804	0.390873
Carboplatin	DNA damage	H2804	0.672299
Cisplatin	DNA crosslinking	H2804	0.534651
Cyclophosphamide	DNA akylating agent	H2804	0.961346
Docetaxel	Microtubules	H2804	0.289278
EHT 1864	Rac GTPases	H2804	0.978914
Embelin	XIAP	H2804	0.919181
Epirubicin	DNA damage	H2804	0.0668781
Erlotinib	EGFR	H2804	0.958094
Everolimus	mTOR	H2804	0.415044
FK866	NAMPT inhibitor	H2804	0.379128
Fulvestrant	ER	H2804	0.975239
GDC-0449	SMO	H2804	0.958692
GDC0941	PI3K (class 1)	H2804	0.586073
GSK1120212	MEK1, MEK2	H2804	0.561083
GSK1904529A	IGF-IR and IR	H2804	0.613033
GSK2118436	BRAF	H2804	0.904291
GSK269962A	ROCK1/2	H2804	0.927623
GW 441756	Trk A	H2804	0.980178
GW843682X (AN-13)	Plk1	H2804	1
Gefitinib	EGFR	H2804	1
Gemcitibine	nucleoside analog	H2804	0.0488742
INCB-18424	JAK1, JAK2, TYK2	H2804	0.999032
JNJ-26854165	MDM2	H2804	0.626493
JNK Inhibitor VIII	JNK	H2804	0.985974
JQ1	BRD2, BRD3, BRD4	H2804	0.797298
KU-55933	ATM	H2804	0.931639
LCL161	SMAC mimetic	H2804	0.703868
LY317615	PKC beta	H2804	0.844977
Lenalidomide	TNF alpha	H2804	1
MK-2206	AKT1/2	H2804	0.771326
NU-7441	DNAPK	H2804	0.917745
NVP-BEZ235	PI3K Class 1 and mTORC1/2	H2804	0.524291
Nilotinib	Bcr-Abl	H2804	0.96546
Nutlin-3a	p53-MDM2 interaction	H2804	0.908013
OSI-906	IGFR-1	H2804	0.924693
Obatoclax Mesylate	Bcl-2, Bxl-xl, Mcl-1	H2804	0.103304
Olaparib(1495) + Temozolomide(1375)	#N/A	H2804	0.736966
PAC-1	Caspase 3 activator	H2804	0.819816
PD-0325901	MEK 1/2	H2804	0.956155
PD-0332991	Cdk 4/6	H2804	0.494269
PD-173074	FGFR1, FGFR3	H2804	0.729887
PF-02341066	MET, ALK	H2804	0.896135
PF-4708671	p70 S6KA	H2804	0.989763
PF-562271	FAK	H2804	0.723734
PF477736	Chk 1 (Chk2)	H2804	0.901248
PLX4720	RAF	H2804	0.972611
Paclitaxel	Beta subunit of tubulin	H2804	0.581274
RO-3306	Cdk1	H2804	0.953122
SB 216763	GSKa/b	H2804	0.9801
SB-505124	TGFbetaR-I (ALK5)	H2804	0.868993
SL 0101-1	RSK, AURKB, PIM3	H2804	0.998619
Sorafenib	PDGFR, KIT, VEGFR	H2804	0.910809
TW 37	BCL-2, BCL-XL	H2804	0.538123
Tamoxifen	ER	H2804	0.992039
Temozolomide	DNA akylating agent	H2804	0.991777
Vinblastine	Microtubules	H2804	0.213893
Vorinostat	HDAC inhibitor Class I, IIa, IIb, IV	H2804	0.6567
XAV 939	Tankyrase (PARP5a)	H2804	0.849022
YK 4-279	RNA helicase A	H2804	0.663188
ZM-447439	Aurora B	H2804	0.877093
mirin	MRE11-Rad50-Nbs1 complex	H2804	0.920261
rTRAIL	Death receptor ligand	H2804	0.4225
(5Z)-7-Oxozeaenol	TAK1	H2810	0.583764
17-AAG	Hsp90	H2810	0.149408
5-Fluorouracil	antimetabolite	H2810	0.909367
681640	Wee1, Chk1	H2810	0.96291
ABT-263	Bcl-2, Bcl-xL, and Bcl-w	H2810	0.946735
AG-014699	PARP1/2	H2810	0.787092
AICAR	AMPK agonist	H2810	0.937724
AKT inhibitor VIII	AKT1/2/3	H2810	0.913078
AMG-706	VEGFR, RET, c-KIT, PDGFR	H2810	0.846172
AZ628	BRAF	H2810	0.914224
AZ960	JAK2	H2810	0.475803
AZD-2281	PARP1/2	H2810	0.651296
AZD2281	PARP	H2810	0.811949
AZD6482	PI3K beta	H2810	0.915027
AZD7762	Chk 1/2	H2810	0.487337
AZD8055	mTORC1/2	H2810	0.486455
Anastrozole	ER	H2810	0.954758
Axitinib	PDGFR, KIT, VEGFR	H2810	0.860386
BI-2536	Plk1,2,3	H2810	0.249547
BI-D1870	RSK1/2/3/5, PLK1, AURKB	H2810	0.81656
BIBW2992	EGFR, HER2	H2810	0.94856
BIRB 0796	p38, JNK2	H2810	0.987575
BMN-673	PARP	H2810	0.142333
BMS-345541	IKK-beta	H2810	0.915612
BMS-536924	IGF-1R	H2810	0.581711
BMS-708163	gamma-secretase complex	H2810	0.943961
BMS-754807	IGF-1R/IR	H2810	0.285933
BX-795	TBK1, PDK1, IKK, AURKB/C	H2810	0.548088
Bicalutamide	Androgen receptor	H2810	0.97887
Bosutinib	SRC, ABL, TEC	H2810	0.924554
CEP-701	FLT3, JAK2, NTRK1, RET	H2810	0.584457
CHIR-99021	GSK3B	H2810	0.725074
Camptothecin	DNA topoisomerase I	H2810	0.212952
Carboplatin	DNA damage	H2810	0.795655
Cisplatin	DNA crosslinking	H2810	0.664324
Cyclophosphamide	DNA akylating agent	H2810	0.936061
Docetaxel	Microtubules	H2810	0.255715
EHT 1864	Rac GTPases	H2810	1
Embelin	XIAP	H2810	0.817787
Epirubicin	DNA damage	H2810	0.0580403
Erlotinib	EGFR	H2810	0.946275
Everolimus	mTOR	H2810	0.653567
FK866	NAMPT inhibitor	H2810	0.359907
Fulvestrant	ER	H2810	0.956526
GDC-0449	SMO	H2810	0.955971
GDC0941	PI3K (class 1)	H2810	0.432546
GSK1120212	MEK1, MEK2	H2810	0.269136
GSK1904529A	IGF-IR and IR	H2810	0.407769
GSK2118436	BRAF	H2810	0.628039
GSK269962A	ROCK1/2	H2810	0.635583
GW 441756	Trk A	H2810	0.899559
GW843682X (AN-13)	Plk1	H2810	0.965093
Gefitinib	EGFR	H2810	0.97575
Gemcitibine	nucleoside analog	H2810	0.0288578
INCB-18424	JAK1, JAK2, TYK2	H2810	0.940835
JNJ-26854165	MDM2	H2810	0.674011
JNK Inhibitor VIII	JNK	H2810	0.922
JQ1	BRD2, BRD3, BRD4	H2810	0.588319
KU-55933	ATM	H2810	0.873592
LCL161	SMAC mimetic	H2810	0.647474
LY317615	PKC beta	H2810	0.839888
Lenalidomide	TNF alpha	H2810	0.964721
MK-2206	AKT1/2	H2810	0.878244
NU-7441	DNAPK	H2810	0.875829
NVP-BEZ235	PI3K Class 1 and mTORC1/2	H2810	0.494326
Nilotinib	Bcr-Abl	H2810	0.983564
Nutlin-3a	p53-MDM2 interaction	H2810	0.790731
OSI-906	IGFR-1	H2810	0.904587
Obatoclax Mesylate	Bcl-2, Bxl-xl, Mcl-1	H2810	0.162219
Olaparib(1495) + Temozolomide(1375)	#N/A	H2810	0.737634
PAC-1	Caspase 3 activator	H2810	0.690356
PD-0325901	MEK 1/2	H2810	0.776378
PD-0332991	Cdk 4/6	H2810	0.434872
PD-173074	FGFR1, FGFR3	H2810	0.397542
PF-02341066	MET, ALK	H2810	0.807033
PF-4708671	p70 S6KA	H2810	0.928289
PF-562271	FAK	H2810	0.583652
PF477736	Chk 1 (Chk2)	H2810	0.837082
PLX4720	RAF	H2810	0.960901
Paclitaxel	Beta subunit of tubulin	H2810	0.430526
RO-3306	Cdk1	H2810	0.952887
SB 216763	GSKa/b	H2810	0.756412
SB-505124	TGFbetaR-I (ALK5)	H2810	0.866515
SL 0101-1	RSK, AURKB, PIM3	H2810	0.86326
Sorafenib	PDGFR, KIT, VEGFR	H2810	0.859903
TW 37	BCL-2, BCL-XL	H2810	0.491495
Tamoxifen	ER	H2810	0.887915
Temozolomide	DNA akylating agent	H2810	0.944511
Vinblastine	Microtubules	H2810	0.23531
Vorinostat	HDAC inhibitor Class I, IIa, IIb, IV	H2810	0.520992
XAV 939	Tankyrase (PARP5a)	H2810	0.82005
YK 4-279	RNA helicase A	H2810	0.558719
ZM-447439	Aurora B	H2810	0.787542
mirin	MRE11-Rad50-Nbs1 complex	H2810	0.838338
rTRAIL	Death receptor ligand	H2810	1
(5Z)-7-Oxozeaenol	TAK1	H2818	0.599513
17-AAG	Hsp90	H2818	0.714178
5-Fluorouracil	antimetabolite	H2818	0.796173
681640	Wee1, Chk1	H2818	0.971307
ABT-263	Bcl-2, Bcl-xL, and Bcl-w	H2818	1
AG-014699	PARP1/2	H2818	0.94858
AICAR	AMPK agonist	H2818	0.765189
AKT inhibitor VIII	AKT1/2/3	H2818	0.89199
AMG-706	VEGFR, RET, c-KIT, PDGFR	H2818	0.966552
AZ628	BRAF	H2818	0.823405
AZ960	JAK2	H2818	0.476565
AZD-2281	PARP1/2	H2818	0.956983
AZD2281	PARP	H2818	0.926901
AZD6482	PI3K beta	H2818	0.878426
AZD7762	Chk 1/2	H2818	0.915131
AZD8055	mTORC1/2	H2818	0.54631
Anastrozole	ER	H2818	0.94521
Axitinib	PDGFR, KIT, VEGFR	H2818	0.899523
BI-2536	Plk1,2,3	H2818	0.399134
BI-D1870	RSK1/2/3/5, PLK1, AURKB	H2818	0.902608
BIBW2992	EGFR, HER2	H2818	0.953755
BIRB 0796	p38, JNK2	H2818	0.987509
BMN-673	PARP	H2818	0.59758
BMS-345541	IKK-beta	H2818	0.917144
BMS-536924	IGF-1R	H2818	0.76061
BMS-708163	gamma-secretase complex	H2818	0.972054
BMS-754807	IGF-1R/IR	H2818	0.327839
BX-795	TBK1, PDK1, IKK, AURKB/C	H2818	0.827394
Bicalutamide	Androgen receptor	H2818	0.97469
Bosutinib	SRC, ABL, TEC	H2818	0.78649
CEP-701	FLT3, JAK2, NTRK1, RET	H2818	0.475586
CHIR-99021	GSK3B	H2818	0.988073
Camptothecin	DNA topoisomerase I	H2818	0.508214
Carboplatin	DNA damage	H2818	0.690344
Cisplatin	DNA crosslinking	H2818	0.776229
Cyclophosphamide	DNA akylating agent	H2818	0.845358
Docetaxel	Microtubules	H2818	0.520956
EHT 1864	Rac GTPases	H2818	0.968428
Embelin	XIAP	H2818	0.937003
Epirubicin	DNA damage	H2818	0.126446
Erlotinib	EGFR	H2818	0.989622
Everolimus	mTOR	H2818	0.34238
FK866	NAMPT inhibitor	H2818	0.503861
Fulvestrant	ER	H2818	0.980086
GDC-0449	SMO	H2818	0.987308
GDC0941	PI3K (class 1)	H2818	0.58912
GSK1120212	MEK1, MEK2	H2818	0.389551
GSK1904529A	IGF-IR and IR	H2818	0.559469
GSK2118436	BRAF	H2818	0.607299
GSK269962A	ROCK1/2	H2818	0.824926
GW 441756	Trk A	H2818	0.993143
GW843682X (AN-13)	Plk1	H2818	0.99069
Gefitinib	EGFR	H2818	0.9428
Gemcitibine	nucleoside analog	H2818	0.100545
INCB-18424	JAK1, JAK2, TYK2	H2818	1
JNJ-26854165	MDM2	H2818	0.684075
JNK Inhibitor VIII	JNK	H2818	0.9814
JQ1	BRD2, BRD3, BRD4	H2818	0.812315
KU-55933	ATM	H2818	0.930963
LCL161	SMAC mimetic	H2818	1
LY317615	PKC beta	H2818	0.956717
Lenalidomide	TNF alpha	H2818	0.986413
MK-2206	AKT1/2	H2818	0.847061
NU-7441	DNAPK	H2818	0.959465
NVP-BEZ235	PI3K Class 1 and mTORC1/2	H2818	0.452431
Nilotinib	Bcr-Abl	H2818	0.983055
Nutlin-3a	p53-MDM2 interaction	H2818	0.714506
OSI-906	IGFR-1	H2818	0.901427
Obatoclax Mesylate	Bcl-2, Bxl-xl, Mcl-1	H2818	0.296171
Olaparib(1495) + Temozolomide(1375)	#N/A	H2818	0.830463
PAC-1	Caspase 3 activator	H2818	0.705285
PD-0325901	MEK 1/2	H2818	0.804111
PD-0332991	Cdk 4/6	H2818	0.455675
PD-173074	FGFR1, FGFR3	H2818	0.595884
PF-02341066	MET, ALK	H2818	0.844187
PF-4708671	p70 S6KA	H2818	0.946816
PF-562271	FAK	H2818	0.709279
PF477736	Chk 1 (Chk2)	H2818	0.95057
PLX4720	RAF	H2818	0.977183
Paclitaxel	Beta subunit of tubulin	H2818	0.797637
RO-3306	Cdk1	H2818	0.843576
SB 216763	GSKa/b	H2818	0.962059
SB-505124	TGFbetaR-I (ALK5)	H2818	0.87752
SL 0101-1	RSK, AURKB, PIM3	H2818	0.90588
Sorafenib	PDGFR, KIT, VEGFR	H2818	0.977424
TW 37	BCL-2, BCL-XL	H2818	0.496382
Tamoxifen	ER	H2818	0.903572
Temozolomide	DNA akylating agent	H2818	0.944865
Vinblastine	Microtubules	H2818	0.390771
Vorinostat	HDAC inhibitor Class I, IIa, IIb, IV	H2818	0.688317
XAV 939	Tankyrase (PARP5a)	H2818	0.979851
YK 4-279	RNA helicase A	H2818	0.662454
ZM-447439	Aurora B	H2818	0.848035
mirin	MRE11-Rad50-Nbs1 complex	H2818	0.78559
rTRAIL	Death receptor ligand	H2818	0.991875
(5Z)-7-Oxozeaenol	TAK1	H2869	0.580619
17-AAG	Hsp90	H2869	0.863183
5-Fluorouracil	antimetabolite	H2869	0.800525
681640	Wee1, Chk1	H2869	0.952099
ABT-263	Bcl-2, Bcl-xL, and Bcl-w	H2869	0.975732
AG-014699	PARP1/2	H2869	0.842805
AICAR	AMPK agonist	H2869	0.733596
AKT inhibitor VIII	AKT1/2/3	H2869	0.906289
AMG-706	VEGFR, RET, c-KIT, PDGFR	H2869	0.967562
AZ628	BRAF	H2869	0.910985
AZ960	JAK2	H2869	0.451197
AZD-2281	PARP1/2	H2869	0.747366
AZD2281	PARP	H2869	0.821833
AZD6482	PI3K beta	H2869	0.943733
AZD7762	Chk 1/2	H2869	0.63894
AZD8055	mTORC1/2	H2869	0.678288
Anastrozole	ER	H2869	0.942641
Axitinib	PDGFR, KIT, VEGFR	H2869	0.844436
BI-2536	Plk1,2,3	H2869	0.375823
BI-D1870	RSK1/2/3/5, PLK1, AURKB	H2869	0.96153
BIBW2992	EGFR, HER2	H2869	0.956667
BIRB 0796	p38, JNK2	H2869	0.956364
BMN-673	PARP	H2869	0.467939
BMS-345541	IKK-beta	H2869	0.875573
BMS-536924	IGF-1R	H2869	0.653967
BMS-708163	gamma-secretase complex	H2869	0.971403
BMS-754807	IGF-1R/IR	H2869	0.274908
BX-795	TBK1, PDK1, IKK, AURKB/C	H2869	0.753127
Bicalutamide	Androgen receptor	H2869	0.977557
Bosutinib	SRC, ABL, TEC	H2869	0.926186
CEP-701	FLT3, JAK2, NTRK1, RET	H2869	0.587992
CHIR-99021	GSK3B	H2869	0.849713
Camptothecin	DNA topoisomerase I	H2869	0.472538
Carboplatin	DNA damage	H2869	0.81074
Cisplatin	DNA crosslinking	H2869	0.756648
Cyclophosphamide	DNA akylating agent	H2869	0.966509
Docetaxel	Microtubules	H2869	0.552969
EHT 1864	Rac GTPases	H2869	0.957504
Embelin	XIAP	H2869	0.895417
Epirubicin	DNA damage	H2869	0.190291
Erlotinib	EGFR	H2869	0.990899
Everolimus	mTOR	H2869	0.500092
FK866	NAMPT inhibitor	H2869	0.395662
Fulvestrant	ER	H2869	1
GDC-0449	SMO	H2869	1
GDC0941	PI3K (class 1)	H2869	0.734844
GSK1120212	MEK1, MEK2	H2869	0.56091
GSK1904529A	IGF-IR and IR	H2869	0.517004
GSK2118436	BRAF	H2869	0.745669
GSK269962A	ROCK1/2	H2869	0.745445
GW 441756	Trk A	H2869	0.973682
GW843682X (AN-13)	Plk1	H2869	1
Gefitinib	EGFR	H2869	0.973447
Gemcitibine	nucleoside analog	H2869	0.20293
INCB-18424	JAK1, JAK2, TYK2	H2869	0.952055
JNJ-26854165	MDM2	H2869	0.699596
JNK Inhibitor VIII	JNK	H2869	0.986918
JQ1	BRD2, BRD3, BRD4	H2869	0.867878
KU-55933	ATM	H2869	0.928635
LCL161	SMAC mimetic	H2869	0.990514
LY317615	PKC beta	H2869	0.899551
Lenalidomide	TNF alpha	H2869	0.957394
MK-2206	AKT1/2	H2869	0.909802
NU-7441	DNAPK	H2869	0.977098
NVP-BEZ235	PI3K Class 1 and mTORC1/2	H2869	0.532583
Nilotinib	Bcr-Abl	H2869	1
Nutlin-3a	p53-MDM2 interaction	H2869	0.647061
OSI-906	IGFR-1	H2869	0.814565
Obatoclax Mesylate	Bcl-2, Bxl-xl, Mcl-1	H2869	0.1315
Olaparib(1495) + Temozolomide(1375)	#N/A	H2869	0.73171
PAC-1	Caspase 3 activator	H2869	0.752371
PD-0325901	MEK 1/2	H2869	0.824461
PD-0332991	Cdk 4/6	H2869	0.558243
PD-173074	FGFR1, FGFR3	H2869	0.643212
PF-02341066	MET, ALK	H2869	0.932375
PF-4708671	p70 S6KA	H2869	0.967373
PF-562271	FAK	H2869	0.700799
PF477736	Chk 1 (Chk2)	H2869	0.898879
PLX4720	RAF	H2869	1
Paclitaxel	Beta subunit of tubulin	H2869	0.738488
RO-3306	Cdk1	H2869	0.88808
SB 216763	GSKa/b	H2869	0.9898
SB-505124	TGFbetaR-I (ALK5)	H2869	0.908211
SL 0101-1	RSK, AURKB, PIM3	H2869	0.979165
Sorafenib	PDGFR, KIT, VEGFR	H2869	0.95421
TW 37	BCL-2, BCL-XL	H2869	0.446162
Tamoxifen	ER	H2869	0.963274
Temozolomide	DNA akylating agent	H2869	0.98987
Vinblastine	Microtubules	H2869	0.351944
Vorinostat	HDAC inhibitor Class I, IIa, IIb, IV	H2869	0.703919
XAV 939	Tankyrase (PARP5a)	H2869	0.902798
YK 4-279	RNA helicase A	H2869	0.724005
ZM-447439	Aurora B	H2869	0.838619
mirin	MRE11-Rad50-Nbs1 complex	H2869	0.88741
rTRAIL	Death receptor ligand	H2869	0.88125
(5Z)-7-Oxozeaenol	TAK1	H513	0.612558
17-AAG	Hsp90	H513	0.170957
5-Fluorouracil	antimetabolite	H513	0.674761
681640	Wee1, Chk1	H513	1
ABT-263	Bcl-2, Bcl-xL, and Bcl-w	H513	1
AG-014699	PARP1/2	H513	0.961214
AICAR	AMPK agonist	H513	0.612009
AKT inhibitor VIII	AKT1/2/3	H513	0.945346
AMG-706	VEGFR, RET, c-KIT, PDGFR	H513	0.981124
AZ628	BRAF	H513	0.872687
AZ960	JAK2	H513	0.343238
AZD-2281	PARP1/2	H513	0.970101
AZD2281	PARP	H513	0.920177
AZD6482	PI3K beta	H513	0.886601
AZD7762	Chk 1/2	H513	0.561953
AZD8055	mTORC1/2	H513	0.736806
Anastrozole	ER	H513	0.916625
Axitinib	PDGFR, KIT, VEGFR	H513	0.939651
BI-2536	Plk1,2,3	H513	0.392904
BI-D1870	RSK1/2/3/5, PLK1, AURKB	H513	0.935889
BIBW2992	EGFR, HER2	H513	0.875597
BIRB 0796	p38, JNK2	H513	0.938775
BMN-673	PARP	H513	0.561834
BMS-345541	IKK-beta	H513	0.806435
BMS-536924	IGF-1R	H513	0.768335
BMS-708163	gamma-secretase complex	H513	0.909733
BMS-754807	IGF-1R/IR	H513	0.298494
BX-795	TBK1, PDK1, IKK, AURKB/C	H513	0.799891
Bicalutamide	Androgen receptor	H513	0.967912
Bosutinib	SRC, ABL, TEC	H513	0.865807
CEP-701	FLT3, JAK2, NTRK1, RET	H513	0.796613
CHIR-99021	GSK3B	H513	0.851856
Camptothecin	DNA topoisomerase I	H513	0.329671
Carboplatin	DNA damage	H513	0.76058
Cisplatin	DNA crosslinking	H513	0.587053
Cyclophosphamide	DNA akylating agent	H513	0.919466
Docetaxel	Microtubules	H513	0.587338
EHT 1864	Rac GTPases	H513	0.979256
Embelin	XIAP	H513	0.832445
Epirubicin	DNA damage	H513	0.0491832
Erlotinib	EGFR	H513	0.905537
Everolimus	mTOR	H513	0.420979
FK866	NAMPT inhibitor	H513	0.571975
Fulvestrant	ER	H513	0.991445
GDC-0449	SMO	H513	0.95672
GDC0941	PI3K (class 1)	H513	0.596823
GSK1120212	MEK1, MEK2	H513	0.425376
GSK1904529A	IGF-IR and IR	H513	0.499696
GSK2118436	BRAF	H513	0.966216
GSK269962A	ROCK1/2	H513	0.975367
GW 441756	Trk A	H513	0.926683
GW843682X (AN-13)	Plk1	H513	0.945596
Gefitinib	EGFR	H513	0.936627
Gemcitibine	nucleoside analog	H513	0.0754506
INCB-18424	JAK1, JAK2, TYK2	H513	1
JNJ-26854165	MDM2	H513	0.787223
JNK Inhibitor VIII	JNK	H513	0.893522
JQ1	BRD2, BRD3, BRD4	H513	0.757352
KU-55933	ATM	H513	0.949556
LCL161	SMAC mimetic	H513	0.745175
LY317615	PKC beta	H513	0.949507
Lenalidomide	TNF alpha	H513	1
MK-2206	AKT1/2	H513	0.900418
NU-7441	DNAPK	H513	0.990488
NVP-BEZ235	PI3K Class 1 and mTORC1/2	H513	0.508696
Nilotinib	Bcr-Abl	H513	0.897933
Nutlin-3a	p53-MDM2 interaction	H513	0.996977
OSI-906	IGFR-1	H513	0.955899
Obatoclax Mesylate	Bcl-2, Bxl-xl, Mcl-1	H513	0.107897
Olaparib(1495) + Temozolomide(1375)	#N/A	H513	0.824395
PAC-1	Caspase 3 activator	H513	0.703803
PD-0325901	MEK 1/2	H513	0.958901
PD-0332991	Cdk 4/6	H513	0.479653
PD-173074	FGFR1, FGFR3	H513	1
PF-02341066	MET, ALK	H513	0.907127
PF-4708671	p70 S6KA	H513	0.936447
PF-562271	FAK	H513	0.67942
PF477736	Chk 1 (Chk2)	H513	0.930256
PLX4720	RAF	H513	1
Paclitaxel	Beta subunit of tubulin	H513	0.761274
RO-3306	Cdk1	H513	0.902298
SB 216763	GSKa/b	H513	0.924038
SB-505124	TGFbetaR-I (ALK5)	H513	0.983962
SL 0101-1	RSK, AURKB, PIM3	H513	1
Sorafenib	PDGFR, KIT, VEGFR	H513	0.803298
TW 37	BCL-2, BCL-XL	H513	0.410575
Tamoxifen	ER	H513	0.958801
Temozolomide	DNA akylating agent	H513	0.971711
Vinblastine	Microtubules	H513	0.280669
Vorinostat	HDAC inhibitor Class I, IIa, IIb, IV	H513	0.731099
XAV 939	Tankyrase (PARP5a)	H513	0.941339
YK 4-279	RNA helicase A	H513	0.474065
ZM-447439	Aurora B	H513	0.826982
mirin	MRE11-Rad50-Nbs1 complex	H513	0.779522
rTRAIL	Death receptor ligand	H513	0.67
(5Z)-7-Oxozeaenol	TAK1	MPP-89	0.445844
17-AAG	Hsp90	MPP-89	0.348189
5-Fluorouracil	antimetabolite	MPP-89	0.870949
681640	Wee1, Chk1	MPP-89	0.914482
ABT-263	Bcl-2, Bcl-xL, and Bcl-w	MPP-89	0.806272
AG-014699	PARP1/2	MPP-89	0.820536
AICAR	AMPK agonist	MPP-89	0.870466
AKT inhibitor VIII	AKT1/2/3	MPP-89	0.888671
AMG-706	VEGFR, RET, c-KIT, PDGFR	MPP-89	0.88866
AZ628	BRAF	MPP-89	0.767827
AZ960	JAK2	MPP-89	0.392392
AZD-2281	PARP1/2	MPP-89	0.866268
AZD2281	PARP	MPP-89	0.840096
AZD6482	PI3K beta	MPP-89	0.727331
AZD7762	Chk 1/2	MPP-89	0.423958
AZD8055	mTORC1/2	MPP-89	0.632962
Anastrozole	ER	MPP-89	0.907975
Axitinib	PDGFR, KIT, VEGFR	MPP-89	0.812131
BI-2536	Plk1,2,3	MPP-89	0.410092
BI-D1870	RSK1/2/3/5, PLK1, AURKB	MPP-89	0.878219
BIBW2992	EGFR, HER2	MPP-89	0.927827
BIRB 0796	p38, JNK2	MPP-89	0.868033
BMN-673	PARP	MPP-89	0.393212
BMS-345541	IKK-beta	MPP-89	0.803196
BMS-536924	IGF-1R	MPP-89	0.701819
BMS-708163	gamma-secretase complex	MPP-89	0.938071
BMS-754807	IGF-1R/IR	MPP-89	0.406548
BX-795	TBK1, PDK1, IKK, AURKB/C	MPP-89	0.738059
Bicalutamide	Androgen receptor	MPP-89	0.897006
Bosutinib	SRC, ABL, TEC	MPP-89	0.835909
CEP-701	FLT3, JAK2, NTRK1, RET	MPP-89	0.420808
CHIR-99021	GSK3B	MPP-89	0.808308
Camptothecin	DNA topoisomerase I	MPP-89	0.225693
Carboplatin	DNA damage	MPP-89	0.590546
Cisplatin	DNA crosslinking	MPP-89	0.561895
Cyclophosphamide	DNA akylating agent	MPP-89	0.823258
Docetaxel	Microtubules	MPP-89	0.57011
EHT 1864	Rac GTPases	MPP-89	0.959569
Embelin	XIAP	MPP-89	0.782076
Epirubicin	DNA damage	MPP-89	0.0722558
Erlotinib	EGFR	MPP-89	0.855158
Everolimus	mTOR	MPP-89	0.368611
FK866	NAMPT inhibitor	MPP-89	0.370486
Fulvestrant	ER	MPP-89	0.901932
GDC-0449	SMO	MPP-89	0.947452
GDC0941	PI3K (class 1)	MPP-89	0.46102
GSK1120212	MEK1, MEK2	MPP-89	0.474153
GSK1904529A	IGF-IR and IR	MPP-89	0.454802
GSK2118436	BRAF	MPP-89	0.823555
GSK269962A	ROCK1/2	MPP-89	0.526137
GW 441756	Trk A	MPP-89	0.902184
GW843682X (AN-13)	Plk1	MPP-89	0.876974
Gefitinib	EGFR	MPP-89	0.838194
Gemcitibine	nucleoside analog	MPP-89	0.0683402
INCB-18424	JAK1, JAK2, TYK2	MPP-89	0.897523
JNJ-26854165	MDM2	MPP-89	0.694245
JNK Inhibitor VIII	JNK	MPP-89	0.903039
JQ1	BRD2, BRD3, BRD4	MPP-89	0.651754
KU-55933	ATM	MPP-89	0.858094
LCL161	SMAC mimetic	MPP-89	0.944599
LY317615	PKC beta	MPP-89	0.846637
Lenalidomide	TNF alpha	MPP-89	0.962477
MK-2206	AKT1/2	MPP-89	0.83244
NU-7441	DNAPK	MPP-89	0.848274
NVP-BEZ235	PI3K Class 1 and mTORC1/2	MPP-89	0.434721
Nilotinib	Bcr-Abl	MPP-89	0.884152
Nutlin-3a	p53-MDM2 interaction	MPP-89	0.888135
OSI-906	IGFR-1	MPP-89	0.892599
Obatoclax Mesylate	Bcl-2, Bxl-xl, Mcl-1	MPP-89	0.0900723
Olaparib(1495) + Temozolomide(1375)	#N/A	MPP-89	0.802079
PAC-1	Caspase 3 activator	MPP-89	0.74885
PD-0325901	MEK 1/2	MPP-89	0.770188
PD-0332991	Cdk 4/6	MPP-89	0.858463
PD-173074	FGFR1, FGFR3	MPP-89	0.637571
PF-02341066	MET, ALK	MPP-89	0.822737
PF-4708671	p70 S6KA	MPP-89	0.853249
PF-562271	FAK	MPP-89	0.608919
PF477736	Chk 1 (Chk2)	MPP-89	0.526343
PLX4720	RAF	MPP-89	0.939832
Paclitaxel	Beta subunit of tubulin	MPP-89	0.717306
RO-3306	Cdk1	MPP-89	0.793623
SB 216763	GSKa/b	MPP-89	0.874143
SB-505124	TGFbetaR-I (ALK5)	MPP-89	0.872518
SL 0101-1	RSK, AURKB, PIM3	MPP-89	0.916784
Sorafenib	PDGFR, KIT, VEGFR	MPP-89	0.884051
TW 37	BCL-2, BCL-XL	MPP-89	0.704792
Tamoxifen	ER	MPP-89	0.908926
Temozolomide	DNA akylating agent	MPP-89	0.869913
Vinblastine	Microtubules	MPP-89	0.365947
Vorinostat	HDAC inhibitor Class I, IIa, IIb, IV	MPP-89	0.56068
XAV 939	Tankyrase (PARP5a)	MPP-89	0.801735
YK 4-279	RNA helicase A	MPP-89	0.506397
ZM-447439	Aurora B	MPP-89	0.800637
mirin	MRE11-Rad50-Nbs1 complex	MPP-89	0.741411
rTRAIL	Death receptor ligand	MPP-89	1
(5Z)-7-Oxozeaenol	TAK1	NCI-H2452	0.713491
17-AAG	Hsp90	NCI-H2452	0.207117
5-Fluorouracil	antimetabolite	NCI-H2452	0.598367
681640	Wee1, Chk1	NCI-H2452	0.939272
ABT-263	Bcl-2, Bcl-xL, and Bcl-w	NCI-H2452	0.963436
AG-014699	PARP1/2	NCI-H2452	0.912769
AICAR	AMPK agonist	NCI-H2452	0.790504
AKT inhibitor VIII	AKT1/2/3	NCI-H2452	0.812912
AMG-706	VEGFR, RET, c-KIT, PDGFR	NCI-H2452	0.951733
AZ628	BRAF	NCI-H2452	0.889131
AZ960	JAK2	NCI-H2452	0.403101
AZD-2281	PARP1/2	NCI-H2452	0.908704
AZD2281	PARP	NCI-H2452	0.876701
AZD6482	PI3K beta	NCI-H2452	0.726273
AZD7762	Chk 1/2	NCI-H2452	0.476338
AZD8055	mTORC1/2	NCI-H2452	0.623079
Anastrozole	ER	NCI-H2452	0.906344
Axitinib	PDGFR, KIT, VEGFR	NCI-H2452	0.846088
BI-2536	Plk1,2,3	NCI-H2452	0.0852125
BI-D1870	RSK1/2/3/5, PLK1, AURKB	NCI-H2452	0.861816
BIBW2992	EGFR, HER2	NCI-H2452	0.957028
BIRB 0796	p38, JNK2	NCI-H2452	0.786124
BMN-673	PARP	NCI-H2452	0.259322
BMS-345541	IKK-beta	NCI-H2452	0.87434
BMS-536924	IGF-1R	NCI-H2452	0.807263
BMS-708163	gamma-secretase complex	NCI-H2452	0.829585
BMS-754807	IGF-1R/IR	NCI-H2452	0.371571
BX-795	TBK1, PDK1, IKK, AURKB/C	NCI-H2452	0.710868
Bicalutamide	Androgen receptor	NCI-H2452	0.976097
Bosutinib	SRC, ABL, TEC	NCI-H2452	0.780069
CEP-701	FLT3, JAK2, NTRK1, RET	NCI-H2452	0.380098
CHIR-99021	GSK3B	NCI-H2452	0.68651
Camptothecin	DNA topoisomerase I	NCI-H2452	0.311879
Carboplatin	DNA damage	NCI-H2452	0.845142
Cisplatin	DNA crosslinking	NCI-H2452	0.747353
Cyclophosphamide	DNA akylating agent	NCI-H2452	0.902871
Docetaxel	Microtubules	NCI-H2452	0.486774
EHT 1864	Rac GTPases	NCI-H2452	0.970593
Embelin	XIAP	NCI-H2452	0.896749
Epirubicin	DNA damage	NCI-H2452	0.0867499
Erlotinib	EGFR	NCI-H2452	0.979656
Everolimus	mTOR	NCI-H2452	0.366839
FK866	NAMPT inhibitor	NCI-H2452	0.513542
Fulvestrant	ER	NCI-H2452	0.938825
GDC-0449	SMO	NCI-H2452	0.969956
GDC0941	PI3K (class 1)	NCI-H2452	0.662569
GSK1120212	MEK1, MEK2	NCI-H2452	0.450966
GSK1904529A	IGF-IR and IR	NCI-H2452	0.507999
GSK2118436	BRAF	NCI-H2452	0.599996
GSK269962A	ROCK1/2	NCI-H2452	0.716999
GW 441756	Trk A	NCI-H2452	0.945397
GW843682X (AN-13)	Plk1	NCI-H2452	0.995709
Gefitinib	EGFR	NCI-H2452	0.957518
Gemcitibine	nucleoside analog	NCI-H2452	0.0786087
INCB-18424	JAK1, JAK2, TYK2	NCI-H2452	0.959261
JNJ-26854165	MDM2	NCI-H2452	0.625883
JNK Inhibitor VIII	JNK	NCI-H2452	0.963915
JQ1	BRD2, BRD3, BRD4	NCI-H2452	0.788386
KU-55933	ATM	NCI-H2452	0.876465
LCL161	SMAC mimetic	NCI-H2452	0.934476
LY317615	PKC beta	NCI-H2452	0.804223
Lenalidomide	TNF alpha	NCI-H2452	0.973798
MK-2206	AKT1/2	NCI-H2452	0.812683
NU-7441	DNAPK	NCI-H2452	0.92793
NVP-BEZ235	PI3K Class 1 and mTORC1/2	NCI-H2452	0.512686
Nilotinib	Bcr-Abl	NCI-H2452	0.990936
Nutlin-3a	p53-MDM2 interaction	NCI-H2452	0.993362
OSI-906	IGFR-1	NCI-H2452	0.930878
Obatoclax Mesylate	Bcl-2, Bxl-xl, Mcl-1	NCI-H2452	0.0682026
Olaparib(1495) + Temozolomide(1375)	#N/A	NCI-H2452	0.842974
PAC-1	Caspase 3 activator	NCI-H2452	0.711895
PD-0325901	MEK 1/2	NCI-H2452	0.76793
PD-0332991	Cdk 4/6	NCI-H2452	0.347271
PD-173074	FGFR1, FGFR3	NCI-H2452	0.597989
PF-02341066	MET, ALK	NCI-H2452	0.912715
PF-4708671	p70 S6KA	NCI-H2452	0.956043
PF-562271	FAK	NCI-H2452	0.766274
PF477736	Chk 1 (Chk2)	NCI-H2452	0.795096
PLX4720	RAF	NCI-H2452	0.933998
Paclitaxel	Beta subunit of tubulin	NCI-H2452	0.587924
RO-3306	Cdk1	NCI-H2452	0.898183
SB 216763	GSKa/b	NCI-H2452	0.973247
SB-505124	TGFbetaR-I (ALK5)	NCI-H2452	0.73935
SL 0101-1	RSK, AURKB, PIM3	NCI-H2452	0.977587
Sorafenib	PDGFR, KIT, VEGFR	NCI-H2452	0.986175
TW 37	BCL-2, BCL-XL	NCI-H2452	0.468448
Tamoxifen	ER	NCI-H2452	0.918015
Temozolomide	DNA akylating agent	NCI-H2452	0.994218
Vinblastine	Microtubules	NCI-H2452	0.221069
Vorinostat	HDAC inhibitor Class I, IIa, IIb, IV	NCI-H2452	0.6725
XAV 939	Tankyrase (PARP5a)	NCI-H2452	0.893988
YK 4-279	RNA helicase A	NCI-H2452	0.647586
ZM-447439	Aurora B	NCI-H2452	0.757042
mirin	MRE11-Rad50-Nbs1 complex	NCI-H2452	0.804697
rTRAIL	Death receptor ligand	NCI-H2452	0.99375
(5Z)-7-Oxozeaenol	TAK1	NCI-H28	0.43432
17-AAG	Hsp90	NCI-H28	0.120791
5-Fluorouracil	antimetabolite	NCI-H28	0.590786
681640	Wee1, Chk1	NCI-H28	0.885377
ABT-263	Bcl-2, Bcl-xL, and Bcl-w	NCI-H28	0.88697
AG-014699	PARP1/2	NCI-H28	0.827972
AICAR	AMPK agonist	NCI-H28	0.637933
AKT inhibitor VIII	AKT1/2/3	NCI-H28	0.798984
AMG-706	VEGFR, RET, c-KIT, PDGFR	NCI-H28	0.921886
AZ628	BRAF	NCI-H28	0.755689
AZ960	JAK2	NCI-H28	0.354976
AZD-2281	PARP1/2	NCI-H28	0.825252
AZD2281	PARP	NCI-H28	0.861836
AZD6482	PI3K beta	NCI-H28	0.870182
AZD7762	Chk 1/2	NCI-H28	0.448542
AZD8055	mTORC1/2	NCI-H28	0.421542
Anastrozole	ER	NCI-H28	0.976658
Axitinib	PDGFR, KIT, VEGFR	NCI-H28	0.769838
BI-2536	Plk1,2,3	NCI-H28	0.162866
BI-D1870	RSK1/2/3/5, PLK1, AURKB	NCI-H28	0.818064
BIBW2992	EGFR, HER2	NCI-H28	0.57363
BIRB 0796	p38, JNK2	NCI-H28	0.617318
BMN-673	PARP	NCI-H28	0.25184
BMS-345541	IKK-beta	NCI-H28	0.783439
BMS-536924	IGF-1R	NCI-H28	0.619605
BMS-708163	gamma-secretase complex	NCI-H28	0.948096
BMS-754807	IGF-1R/IR	NCI-H28	0.187478
BX-795	TBK1, PDK1, IKK, AURKB/C	NCI-H28	0.597984
Bicalutamide	Androgen receptor	NCI-H28	0.962052
Bosutinib	SRC, ABL, TEC	NCI-H28	0.609214
CEP-701	FLT3, JAK2, NTRK1, RET	NCI-H28	0.381056
CHIR-99021	GSK3B	NCI-H28	0.688482
Camptothecin	DNA topoisomerase I	NCI-H28	0.492216
Carboplatin	DNA damage	NCI-H28	0.802634
Cisplatin	DNA crosslinking	NCI-H28	0.68
Cyclophosphamide	DNA akylating agent	NCI-H28	0.987893
Docetaxel	Microtubules	NCI-H28	0.610876
EHT 1864	Rac GTPases	NCI-H28	0.864163
Embelin	XIAP	NCI-H28	0.838359
Epirubicin	DNA damage	NCI-H28	0.0786577
Erlotinib	EGFR	NCI-H28	0.616071
Everolimus	mTOR	NCI-H28	0.318752
FK866	NAMPT inhibitor	NCI-H28	0.118598
Fulvestrant	ER	NCI-H28	0.970359
GDC-0449	SMO	NCI-H28	0.946232
GDC0941	PI3K (class 1)	NCI-H28	0.409857
GSK1120212	MEK1, MEK2	NCI-H28	0.536696
GSK1904529A	IGF-IR and IR	NCI-H28	0.461873
GSK2118436	BRAF	NCI-H28	0.560521
GSK269962A	ROCK1/2	NCI-H28	0.737043
GW 441756	Trk A	NCI-H28	0.955637
GW843682X (AN-13)	Plk1	NCI-H28	0.825064
Gefitinib	EGFR	NCI-H28	0.682906
Gemcitibine	nucleoside analog	NCI-H28	0.0504433
INCB-18424	JAK1, JAK2, TYK2	NCI-H28	0.945392
JNJ-26854165	MDM2	NCI-H28	0.651857
JNK Inhibitor VIII	JNK	NCI-H28	0.993224
JQ1	BRD2, BRD3, BRD4	NCI-H28	0.691007
KU-55933	ATM	NCI-H28	0.795808
LCL161	SMAC mimetic	NCI-H28	1
LY317615	PKC beta	NCI-H28	0.850161
Lenalidomide	TNF alpha	NCI-H28	0.999823
MK-2206	AKT1/2	NCI-H28	0.546548
NU-7441	DNAPK	NCI-H28	0.761159
NVP-BEZ235	PI3K Class 1 and mTORC1/2	NCI-H28	0.402005
Nilotinib	Bcr-Abl	NCI-H28	0.944181
Nutlin-3a	p53-MDM2 interaction	NCI-H28	0.664622
OSI-906	IGFR-1	NCI-H28	0.765357
Obatoclax Mesylate	Bcl-2, Bxl-xl, Mcl-1	NCI-H28	0.0619814
Olaparib(1495) + Temozolomide(1375)	#N/A	NCI-H28	0.773972
PAC-1	Caspase 3 activator	NCI-H28	0.670711
PD-0325901	MEK 1/2	NCI-H28	0.717045
PD-0332991	Cdk 4/6	NCI-H28	0.312431
PD-173074	FGFR1, FGFR3	NCI-H28	0.978584
PF-02341066	MET, ALK	NCI-H28	0.727869
PF-4708671	p70 S6KA	NCI-H28	0.874277
PF-562271	FAK	NCI-H28	0.525822
PF477736	Chk 1 (Chk2)	NCI-H28	0.914872
PLX4720	RAF	NCI-H28	0.956364
Paclitaxel	Beta subunit of tubulin	NCI-H28	0.823893
RO-3306	Cdk1	NCI-H28	0.598184
SB 216763	GSKa/b	NCI-H28	0.899015
SB-505124	TGFbetaR-I (ALK5)	NCI-H28	0.826691
SL 0101-1	RSK, AURKB, PIM3	NCI-H28	0.901934
Sorafenib	PDGFR, KIT, VEGFR	NCI-H28	0.926458
TW 37	BCL-2, BCL-XL	NCI-H28	0.29934
Tamoxifen	ER	NCI-H28	0.909795
Temozolomide	DNA akylating agent	NCI-H28	0.964967
Vinblastine	Microtubules	NCI-H28	0.222408
Vorinostat	HDAC inhibitor Class I, IIa, IIb, IV	NCI-H28	0.653976
XAV 939	Tankyrase (PARP5a)	NCI-H28	0.802917
YK 4-279	RNA helicase A	NCI-H28	0.59363
ZM-447439	Aurora B	NCI-H28	0.61956
mirin	MRE11-Rad50-Nbs1 complex	NCI-H28	0.788682
rTRAIL	Death receptor ligand	NCI-H28	0.33625
