# Supplementary material for: Loss of functional BAP1 augments sensitivity to TRAIL in cancer cells
Source: eLife. 2018 Jan 18;7:e30224. doi: 10.7554/eLife.30224 (PMC5773178; doi:10.7554/eLife.30224)
Supplement: Supplementary file 4. — A 6 day viability assay was used to determine cell line sensitivity. False discovery associations < 0.2 are highlighted as red font. Whether a mutation is associated with resistance or sensitivity to that compound is indicated by red or green in the ‘effect’ column, respectively. [file elife-30224-supp4.xlsx]

## Sheet: Supplementary File 4
Supplementary File 4
Results of Welch’s two sample t-test from analysis of 45 single compounds that ≥2 cell lines demonstrated sensitivity to (AUC <0.7) and using the mutation status of eight genes
implicated as drivers in mesotheliomain each cell line. A 6-day viability assay was used to determine cell line sensitivity. False discovery associations <0.2 are highlighted as red font.
Whether a mutation is associated with resistance or sensitivity to that compound is indicated by red or green in the ‘effect’ column, respectively.
DRUG NAME	TARGET	feature	nb with	nb without	median with	median without	mean with	mean without	p value	adj.p value	effect biggest	log p	logq	Effect
Cisplatin	DNA crosslinking	CDKN2A	13	2	0.776229	0.548273	0.768365	0.548273	1.98674e-05	7.94695e-05	0.776229	4.70186	4.0998	0.227956
BMS-754807	IGF-1R/IR	CDKN2A	13	2	0.327023	0.415254	0.3054	0.415254	0.000159565	0.000638261	0.415254	3.79706	3.195	-0.0882309
5-Fluorouracil	antimetabolite	BAP1	6	9	0.612822	0.796173	0.624	0.776913	0.00101221	0.00404883	0.796173	2.99473	2.39267	-0.183351
Nutlin-3a	p53-MDM2 interaction	CDKN2A	13	2	0.714506	0.898074	0.770122	0.898074	0.00583543	0.0233417	0.898074	2.23393	1.63187	-0.183568
BI-2536	Plk1,2,3	BAP1	6	9	0.148661	0.391104	0.172448	0.340205	0.00589893	0.0235957	0.391104	2.22923	1.62717	-0.242443
Cisplatin	DNA crosslinking	TP53	5	10	0.587053	0.805664	0.624831	0.796114	0.0119389	0.0238777	0.805664	1.92304	1.62201	-0.218611
JNJ-26854165	MDM2	BAP1	6	9	0.626188	0.694245	0.605762	0.710316	0.00729893	0.0291957	0.694245	2.13674	1.53468	-0.0680566
mirin	MRE11-Rad50-Nbs1 complex	NF2	6	9	0.721869	0.804697	0.721508	0.824408	0.0077416	0.0309664	0.804697	2.11117	1.50911	-0.082828
Obatoclax Mesylate	Bcl-2, Bxl-xl, Mcl-1	CDKN2A	13	2	0.162219	0.0966882	0.163483	0.0966882	0.0082761	0.0331044	0.162219	2.08217	1.48011	0.0655308
Epirubicin	DNA damage	CDKN2A	13	2	0.0871044	0.0695669	0.105617	0.0695669	0.0105272	0.0421087	0.0871044	1.97769	1.37563	0.0175375
Obatoclax Mesylate	Bcl-2, Bxl-xl, Mcl-1	BAP1	6	9	0.101863	0.170054	0.110661	0.183855	0.0339007	0.0678015	0.170054	1.46979	1.16876	-0.0681913
Carboplatin	DNA damage	TP53	5	10	0.690344	0.808257	0.701885	0.827223	0.0198839	0.0795354	0.808257	1.7015	1.09944	-0.117914
AZD8055	mTORC1/2	CDKN2A	13	2	0.572734	0.638263	0.56036	0.638263	0.0265504	0.106202	0.638263	1.57593	0.973869	-0.0655292
CEP-701	FLT3, JAK2, NTRK1, RET	NF2	6	9	0.402793	0.584457	0.363175	0.529427	0.0423628	0.108415	0.584457	1.37302	0.964909	-0.181665
CEP-701	FLT3, JAK2, NTRK1, RET	TP53	5	10	0.584457	0.386777	0.583805	0.402487	0.0542076	0.108415	0.584457	1.26594	0.964909	0.197681
FK866	NAMPT inhibitor	TP53	5	10	0.379128	0.249705	0.437071	0.289519	0.0298276	0.11931	0.379128	1.52538	0.923322	0.129423
Epirubicin	DNA damage	TP53	5	10	0.0668781	0.101647	0.0745607	0.113935	0.0599316	0.119863	0.101647	1.22234	0.921314	-0.0347693
5-Fluorouracil	antimetabolite	TP53	5	10	0.796173	0.632016	0.793146	0.677049	0.0628842	0.125768	0.796173	1.20146	0.900428	0.164156
GSK2118436	BRAF	CDKN2A	13	2	0.628039	0.863923	0.679254	0.863923	0.0326026	0.13041	0.863923	1.48675	0.884688	-0.235885
Bosutinib	SRC, ABL, TEC	TP53	5	10	0.865807	0.779765	0.866934	0.745538	0.0332766	0.133107	0.865807	1.47786	0.875801	0.0860422
CHIR-99021	GSK3B	BAP1	6	9	0.758055	0.919932	0.780806	0.896015	0.0448409	0.178473	0.919932	1.34833	0.748428	-0.161878
CHIR-99021	GSK3B	CDKN2A	13	2	0.868555	0.79371	0.858581	0.79371	0.0892363	0.178473	0.868555	1.04946	0.748428	0.0748445
rTRAIL	Death receptor ligand	BAP1	6	9	0.51875	1	0.631458	0.946111	0.0453909	0.181564	1	1.34303	0.740971	-0.48125
Carboplatin	DNA damage	CDKN2A	13	2	0.802634	0.631423	0.809139	0.631423	0.0979166	0.195833	0.802634	1.00914	0.708114	0.171212
MK-2206	AKT1/2	TP53	5	10	0.847061	0.752197	0.845898	0.748538	0.0522947	0.209179	0.847061	1.28154	0.679482	0.0948635
AZD7762	Chk 1/2	BAP1	6	9	0.46244	0.63894	0.494555	0.669333	0.0800439	0.222085	0.63894	1.09667	0.65348	-0.1765
AZD7762	Chk 1/2	CDKN2A	13	2	0.636139	0.473066	0.618861	0.473066	0.111043	0.222085	0.636139	0.95451	0.65348	0.163073
JNJ-26854165	MDM2	NF2	6	9	0.658983	0.684075	0.628727	0.695006	0.112502	0.225003	0.684075	0.948842	0.647812	-0.0250912
Nutlin-3a	p53-MDM2 interaction	TP53	5	10	0.888135	0.670891	0.859673	0.750938	0.124327	0.248655	0.888135	0.905433	0.604403	0.217244
Vinblastine	Microtubules	BAP1	6	9	0.229537	0.329282	0.234796	0.328412	0.0683966	0.273586	0.329282	1.16497	0.562906	-0.0997442
Bosutinib	SRC, ABL, TEC	CDKN2A	13	2	0.784966	0.878909	0.77171	0.878909	0.158609	0.317217	0.878909	0.799674	0.498644	-0.0939428
FK866	NAMPT inhibitor	NF2	6	9	0.265355	0.379128	0.294476	0.368187	0.283871	0.324494	0.379128	0.546879	0.488793	-0.113772
FK866	NAMPT inhibitor	BAP1	6	9	0.260927	0.370486	0.288868	0.371926	0.276939	0.324494	0.370486	0.557617	0.488793	-0.109559
FK866	NAMPT inhibitor	CDKN2A	13	2	0.312019	0.374807	0.333149	0.374807	0.324494	0.324494	0.374807	0.488793	0.488793	-0.0627876
BMN-673	PARP	BAP1	6	9	0.27985	0.467939	0.313175	0.462522	0.0837506	0.335002	0.467939	1.07701	0.474952	-0.188089
TW 37	BCL-2, BCL-XL	CDKN2A	13	2	0.446162	0.621458	0.441762	0.621458	0.265356	0.353808	0.621458	0.57617	0.451232	-0.175296
TW 37	BCL-2, BCL-XL	BAP1	6	9	0.446474	0.491495	0.426366	0.491959	0.181074	0.353808	0.491495	0.742143	0.451232	-0.045021
TW 37	BCL-2, BCL-XL	TP53	5	10	0.496382	0.439816	0.528273	0.434446	0.131562	0.353808	0.496382	0.88087	0.451232	0.0565668
BMS-754807	IGF-1R/IR	TP53	5	10	0.327839	0.3313	0.348555	0.305794	0.265349	0.365228	0.3313	0.576182	0.437436	-0.00346105
BMS-754807	IGF-1R/IR	NF2	6	9	0.359038	0.298494	0.34462	0.303666	0.273921	0.365228	0.359038	0.562375	0.437436	0.0605432
PD-0332991	Cdk 4/6	CDKN2A	13	2	0.430988	0.676366	0.417376	0.676366	0.388243	0.388243	0.676366	0.410896	0.410896	-0.245377
PD-0332991	Cdk 4/6	BAP1	6	9	0.406181	0.434872	0.404172	0.483733	0.199132	0.388243	0.434872	0.700858	0.410896	-0.0286909
PD-0332991	Cdk 4/6	NF2	6	9	0.432853	0.434872	0.496456	0.42221	0.376784	0.388243	0.434872	0.423908	0.410896	-0.00201854
PD-0332991	Cdk 4/6	TP53	5	10	0.479653	0.397935	0.544586	0.405569	0.156094	0.388243	0.479653	0.806614	0.410896	0.0817178
Gemcitibine	nucleoside analog	TP53	5	10	0.0683402	0.0799614	0.0644135	0.0926916	0.206301	0.402961	0.0799614	0.6855	0.394737	-0.0116211
Gemcitibine	nucleoside analog	CDKN2A	13	2	0.0786087	0.0586072	0.0870592	0.0586072	0.141636	0.402961	0.0786087	0.848828	0.394737	0.0200015
Gemcitibine	nucleoside analog	NF2	6	9	0.0854276	0.0504433	0.0985968	0.0730448	0.302221	0.402961	0.0854276	0.519676	0.394737	0.0349844
GSK1120212	MEK1, MEK2	CDKN2A	13	2	0.425376	0.517618	0.420292	0.517618	0.204264	0.408528	0.517618	0.689808	0.388778	-0.0922418
GSK1120212	MEK1, MEK2	BAP1	6	9	0.48495	0.425376	0.472339	0.407223	0.198687	0.408528	0.48495	0.701831	0.388778	0.0595739
Bosutinib	SRC, ABL, TEC	NF2	6	9	0.789322	0.78649	0.739083	0.817283	0.318541	0.424722	0.789322	0.496834	0.371896	0.00283239
GSK269962A	ROCK1/2	NF2	6	9	0.630558	0.737043	0.612894	0.747538	0.106455	0.425818	0.737043	0.972836	0.370776	-0.106485
Vinblastine	Microtubules	NF2	6	9	0.237051	0.280669	0.250489	0.317949	0.214226	0.428451	0.280669	0.669128	0.368098	-0.0436177
PF477736	Chk 1 (Chk2)	NF2	6	9	0.749443	0.901248	0.753404	0.873805	0.109016	0.436065	0.901248	0.962509	0.360449	-0.151805
JNJ-26854165	MDM2	TP53	5	10	0.684075	0.659255	0.693209	0.656137	0.327448	0.436597	0.684075	0.484858	0.359919	0.0248197
AZD8055	mTORC1/2	NF2	6	9	0.556216	0.623079	0.535456	0.594275	0.331165	0.441553	0.623079	0.479956	0.355017	-0.066863
AZD8055	mTORC1/2	TP53	5	10	0.632962	0.587341	0.60922	0.551511	0.323198	0.441553	0.632962	0.490532	0.355017	0.0456205
GSK2118436	BRAF	TP53	5	10	0.823555	0.645019	0.78588	0.662875	0.226028	0.452057	0.823555	0.645837	0.344807	0.178537
GSK269962A	ROCK1/2	TP53	5	10	0.824926	0.683748	0.777927	0.651557	0.230518	0.461035	0.824926	0.637296	0.336266	0.141178
Cisplatin	DNA crosslinking	BAP1	6	9	0.713677	0.776229	0.711996	0.757035	0.484769	0.484769	0.776229	0.314465	0.314465	-0.0625523
Cisplatin	DNA crosslinking	NF2	6	9	0.818279	0.747353	0.768601	0.719298	0.469721	0.484769	0.818279	0.32816	0.314465	0.0709262
GSK2118436	BRAF	BAP1	6	9	0.645019	0.745669	0.649645	0.740031	0.364054	0.485406	0.745669	0.438834	0.313895	-0.10065
AZD8055	mTORC1/2	BAP1	6	9	0.566782	0.601949	0.545938	0.587287	0.489367	0.489367	0.601949	0.310366	0.310366	-0.035167
YK 4-279	RNA helicase A	TP53	5	10	0.558719	0.645507	0.572965	0.647056	0.137136	0.548546	0.645507	0.862847	0.260787	-0.0867885
BMN-673	PARP	NF2	6	9	0.419461	0.408718	0.456396	0.367042	0.28498	0.563264	0.419461	0.545186	0.249288	0.0107432
BMN-673	PARP	CDKN2A	13	2	0.421198	0.252368	0.425924	0.252368	0.422448	0.563264	0.421198	0.374227	0.249288	0.16883
mirin	MRE11-Rad50-Nbs1 complex	TP53	5	10	0.78559	0.795284	0.813024	0.76836	0.282606	0.565213	0.795284	0.548818	0.247788	-0.00969404
GSK2118436	BRAF	NF2	6	9	0.709081	0.628039	0.667558	0.728089	0.576672	0.576672	0.709081	0.239071	0.239071	0.0810424
TW 37	BCL-2, BCL-XL	NF2	6	9	0.446474	0.468448	0.484821	0.452989	0.580642	0.580642	0.468448	0.236091	0.236091	-0.0219742
BMN-673	PARP	TP53	5	10	0.393212	0.419461	0.361297	0.423527	0.594105	0.594105	0.419461	0.226137	0.226137	-0.0262492
5-Fluorouracil	antimetabolite	CDKN2A	13	2	0.674761	0.792716	0.703907	0.792716	0.446227	0.594969	0.792716	0.350444	0.225506	-0.117954
MK-2206	AKT1/2	BAP1	6	9	0.755533	0.847061	0.742502	0.806651	0.300928	0.601857	0.847061	0.521537	0.220507	-0.0915277
Camptothecin	DNA topoisomerase I	NF2	6	9	0.329449	0.390873	0.338342	0.383697	0.365175	0.602334	0.390873	0.437498	0.220162	-0.0614238
Camptothecin	DNA topoisomerase I	TP53	5	10	0.329671	0.368753	0.333481	0.381592	0.463081	0.602334	0.368753	0.334343	0.220162	-0.0390822
Camptothecin	DNA topoisomerase I	CDKN2A	13	2	0.336706	0.308283	0.374366	0.308283	0.566141	0.602334	0.336706	0.247075	0.220162	0.0284227
Camptothecin	DNA topoisomerase I	BAP1	6	9	0.36379	0.329671	0.381194	0.355129	0.602334	0.602334	0.36379	0.220162	0.220162	0.0341185
CEP-701	FLT3, JAK2, NTRK1, RET	CDKN2A	13	2	0.413088	0.531184	0.452425	0.531184	0.603179	0.603179	0.531184	0.219554	0.219554	-0.118096
CEP-701	FLT3, JAK2, NTRK1, RET	BAP1	6	9	0.386777	0.475586	0.425135	0.48812	0.466493	0.603179	0.475586	0.331154	0.219554	-0.0888089
GSK1904529A	IGF-IR and IR	BAP1	6	9	0.512092	0.479644	0.53326	0.474303	0.153538	0.61415	0.512092	0.813785	0.211725	0.0324482
MK-2206	AKT1/2	NF2	6	9	0.798547	0.812683	0.80075	0.767819	0.55549	0.623361	0.812683	0.255324	0.205261	-0.0141356
MK-2206	AKT1/2	CDKN2A	13	2	0.812683	0.801883	0.777777	0.801883	0.623361	0.623361	0.812683	0.205261	0.205261	0.0107998
CHIR-99021	GSK3B	TP53	5	10	0.808308	0.894244	0.830485	0.859654	0.625258	0.625258	0.894244	0.203941	0.203941	-0.0859358
CHIR-99021	GSK3B	NF2	6	9	0.894244	0.849713	0.869075	0.837168	0.564174	0.625258	0.894244	0.248587	0.203941	0.0445302
AZ960	JAK2	TP53	5	10	0.429435	0.452791	0.423487	0.448116	0.466184	0.670349	0.452791	0.331443	0.173699	-0.023356
AZ960	JAK2	NF2	6	9	0.458699	0.429435	0.452403	0.431576	0.502762	0.670349	0.458699	0.298637	0.173699	0.0292638
AZ960	JAK2	CDKN2A	13	2	0.454385	0.410914	0.444367	0.410914	0.271945	0.670349	0.454385	0.565519	0.173699	0.043471
Carboplatin	DNA damage	BAP1	6	9	0.797804	0.799621	0.799318	0.776194	0.643527	0.677871	0.799621	0.191433	0.168853	-0.00181691
Carboplatin	DNA damage	NF2	6	9	0.820194	0.799621	0.799811	0.775865	0.677871	0.677871	0.820194	0.168853	0.168853	0.0205727
YK 4-279	RNA helicase A	NF2	6	9	0.599703	0.662454	0.6005	0.636931	0.339753	0.678151	0.662454	0.468836	0.168674	-0.0627512
YK 4-279	RNA helicase A	BAP1	6	9	0.645507	0.610979	0.6336	0.614864	0.60046	0.678151	0.645507	0.221516	0.168674	0.0345281
YK 4-279	RNA helicase A	CDKN2A	13	2	0.643429	0.584793	0.628138	0.584793	0.678151	0.678151	0.643429	0.168674	0.168674	0.0586363
Epirubicin	DNA damage	BAP1	6	9	0.0827038	0.0871044	0.0929332	0.106062	0.524104	0.698806	0.0871044	0.280582	0.155644	-0.00440056
AZD7762	Chk 1/2	NF2	6	9	0.54549	0.561953	0.558905	0.626432	0.53176	0.709014	0.561953	0.274284	0.149345	-0.0164636
Everolimus	mTOR	NF2	6	9	0.392097	0.415044	0.402796	0.42543	0.607558	0.713475	0.415044	0.216412	0.146621	-0.0229467
Everolimus	mTOR	TP53	5	10	0.415044	0.391544	0.440116	0.404506	0.576123	0.713475	0.415044	0.239485	0.146621	0.0234992
Everolimus	mTOR	CDKN2A	13	2	0.415583	0.391827	0.420153	0.391827	0.461219	0.713475	0.415583	0.336092	0.146621	0.0237553
Everolimus	mTOR	BAP1	6	9	0.415313	0.368611	0.406549	0.422928	0.713475	0.713475	0.415313	0.146621	0.146621	0.046702
Nutlin-3a	p53-MDM2 interaction	NF2	6	9	0.735236	0.790731	0.771225	0.797821	0.717264	0.717264	0.790731	0.144321	0.144321	-0.0554952
Nutlin-3a	p53-MDM2 interaction	BAP1	6	9	0.790598	0.790731	0.806554	0.774268	0.688006	0.717264	0.790731	0.162408	0.144321	-0.00013334
Epirubicin	DNA damage	NF2	6	9	0.101647	0.0786577	0.105176	0.0979001	0.733442	0.733442	0.101647	0.134634	0.134634	0.0229896
Gemcitibine	nucleoside analog	BAP1	6	9	0.0703354	0.0754506	0.0883853	0.0798525	0.745166	0.745166	0.0754506	0.127747	0.127747	-0.00511525
Paclitaxel	Beta subunit of tubulin	BAP1	6	9	0.663557	0.727349	0.677211	0.695254	0.800298	0.800298	0.727349	0.0967485	0.0967485	-0.0637914
Paclitaxel	Beta subunit of tubulin	NF2	6	9	0.722327	0.738488	0.66628	0.702542	0.61251	0.800298	0.738488	0.212887	0.0967485	-0.0161614
Paclitaxel	Beta subunit of tubulin	TP53	5	10	0.717306	0.731954	0.657604	0.703254	0.589047	0.800298	0.731954	0.22985	0.0967485	-0.0146489
Paclitaxel	Beta subunit of tubulin	CDKN2A	13	2	0.73656	0.64929	0.693998	0.64929	0.634597	0.800298	0.73656	0.197502	0.0967485	0.0872701
AZD7762	Chk 1/2	TP53	5	10	0.522173	0.637539	0.582111	0.608077	0.813539	0.813539	0.637539	0.0896216	0.0896216	-0.115366
GDC0941	PI3K (class 1)	NF2	6	9	0.528876	0.586073	0.545229	0.559297	0.813788	0.825108	0.586073	0.0894887	0.0834893	-0.0571973
GDC0941	PI3K (class 1)	BAP1	6	9	0.56942	0.5479	0.562106	0.548045	0.825108	0.825108	0.56942	0.0834893	0.0834893	0.0215205
GDC0941	PI3K (class 1)	CDKN2A	13	2	0.552767	0.523547	0.558304	0.523547	0.679905	0.825108	0.552767	0.167552	0.0834893	0.0292206
GDC0941	PI3K (class 1)	TP53	5	10	0.586073	0.550333	0.533116	0.563946	0.562461	0.825108	0.586073	0.249908	0.0834893	0.0357396
mirin	MRE11-Rad50-Nbs1 complex	CDKN2A	13	2	0.788682	0.830836	0.775927	0.830836	0.648697	0.828811	0.830836	0.187958	0.0815446	-0.0421538
mirin	MRE11-Rad50-Nbs1 complex	BAP1	6	9	0.796689	0.78559	0.788791	0.779553	0.828811	0.828811	0.796689	0.0815446	0.0815446	0.0110999
Docetaxel	Microtubules	BAP1	6	9	0.510294	0.552969	0.496229	0.535048	0.623419	0.831225	0.552969	0.20522	0.0802814	-0.0426743
Docetaxel	Microtubules	TP53	5	10	0.520956	0.543392	0.444679	0.556941	0.225302	0.831225	0.543392	0.647235	0.0802814	-0.0224358
Docetaxel	Microtubules	CDKN2A	13	2	0.533815	0.429694	0.53334	0.429694	0.592423	0.831225	0.533815	0.227368	0.0802814	0.104121
JNJ-26854165	MDM2	CDKN2A	13	2	0.674011	0.660369	0.669745	0.660369	0.837438	0.837438	0.674011	0.0770474	0.0770474	0.0136417
GSK1904529A	IGF-IR and IR	CDKN2A	13	2	0.499696	0.533918	0.492342	0.533918	0.691858	0.852672	0.533918	0.159983	0.069218	-0.0342216
GSK1904529A	IGF-IR and IR	NF2	6	9	0.485827	0.499696	0.492956	0.501172	0.852672	0.852672	0.499696	0.069218	0.069218	-0.0138694
GSK1904529A	IGF-IR and IR	TP53	5	10	0.499696	0.493822	0.506954	0.493351	0.759337	0.852672	0.499696	0.119565	0.069218	0.00587443
PF-562271	FAK	BAP1	6	9	0.662379	0.700799	0.664617	0.686627	0.588581	0.857176	0.700799	0.230194	0.0669298	-0.0384198
PF-562271	FAK	NF2	6	9	0.662379	0.700799	0.682877	0.674454	0.81801	0.857176	0.700799	0.0872416	0.0669298	-0.0384198
PF-562271	FAK	TP53	5	10	0.67942	0.686477	0.661001	0.686234	0.50032	0.857176	0.686477	0.300752	0.0669298	-0.00705716
PF-562271	FAK	CDKN2A	13	2	0.67942	0.666326	0.679592	0.666326	0.857176	0.857176	0.67942	0.0669298	0.0669298	0.0130936
(5Z)-7-Oxozeaenol	TAK1	NF2	6	9	0.562266	0.583764	0.554514	0.597201	0.372061	0.857477	0.583764	0.429385	0.0667777	-0.0214974
(5Z)-7-Oxozeaenol	TAK1	BAP1	6	9	0.643307	0.580619	0.607888	0.561618	0.428738	0.857477	0.643307	0.367808	0.0667777	0.0626876
Vorinostat	HDAC inhibitor Class I, IIa, IIb, IV	NF2	6	9	0.631876	0.6567	0.620198	0.643868	0.523483	0.862998	0.6567	0.281097	0.0639903	-0.0248245
Vorinostat	HDAC inhibitor Class I, IIa, IIb, IV	BAP1	6	9	0.6646	0.62321	0.646655	0.62623	0.572683	0.862998	0.6646	0.242086	0.0639903	0.0413903
Vorinostat	HDAC inhibitor Class I, IIa, IIb, IV	CDKN2A	13	2	0.653976	0.60869	0.638355	0.60869	0.647248	0.862998	0.653976	0.188929	0.0639903	0.0452859
5-Fluorouracil	antimetabolite	NF2	6	9	0.691039	0.714483	0.709703	0.719778	0.868059	0.868059	0.714483	0.0614507	0.0614507	-0.023444
(5Z)-7-Oxozeaenol	TAK1	TP53	5	10	0.599513	0.56732	0.596898	0.57174	0.656072	0.874762	0.599513	0.183049	0.05811	0.0321929
JQ1	BRD2, BRD3, BRD4	NF2	6	9	0.750042	0.757352	0.745772	0.73952	0.882051	0.882626	0.757352	0.0545063	0.0542231	-0.0073098
JQ1	BRD2, BRD3, BRD4	BAP1	6	9	0.750042	0.757352	0.745521	0.739687	0.882626	0.882626	0.757352	0.0542231	0.0542231	-0.0073098
JQ1	BRD2, BRD3, BRD4	TP53	5	10	0.757352	0.759608	0.721407	0.752328	0.554424	0.882626	0.759608	0.256158	0.0542231	-0.00225634
JQ1	BRD2, BRD3, BRD4	CDKN2A	13	2	0.757352	0.724526	0.744712	0.724526	0.829277	0.882626	0.757352	0.0813005	0.0542231	0.0328261
BI-2536	Plk1,2,3	CDKN2A	13	2	0.249547	0.247299	0.277072	0.247299	0.885284	0.885284	0.249547	0.0529174	0.0529174	0.00224824
BI-2536	Plk1,2,3	NF2	6	9	0.283825	0.249547	0.282245	0.267007	0.816035	0.885284	0.283825	0.0882914	0.0529174	0.0342776
BI-2536	Plk1,2,3	TP53	5	10	0.392904	0.237769	0.307237	0.256035	0.50636	0.885284	0.392904	0.295541	0.0529174	0.155136
PAC-1	Caspase 3 activator	CDKN2A	13	2	0.734808	0.784333	0.73594	0.784333	0.379703	0.891746	0.784333	0.420556	0.0497589	-0.0495254
PAC-1	Caspase 3 activator	TP53	5	10	0.705285	0.740093	0.733622	0.746778	0.673331	0.891746	0.740093	0.171771	0.0497589	-0.0348081
PAC-1	Caspase 3 activator	BAP1	6	9	0.736517	0.741961	0.739968	0.744009	0.891746	0.891746	0.741961	0.0497589	0.0497589	-0.00544397
PAC-1	Caspase 3 activator	NF2	6	9	0.743538	0.711895	0.750771	0.736807	0.653532	0.891746	0.743538	0.184733	0.0497589	0.0316431
Bosutinib	SRC, ABL, TEC	BAP1	6	9	0.786874	0.78649	0.78053	0.789652	0.89475	0.89475	0.786874	0.0482984	0.0482984	0.000383849
BMS-754807	IGF-1R/IR	BAP1	6	9	0.348677	0.327023	0.316773	0.322231	0.900123	0.900123	0.348677	0.0456982	0.0456982	0.0216536
AZ960	JAK2	BAP1	6	9	0.44191	0.451197	0.437524	0.441494	0.902745	0.902745	0.451197	0.0444347	0.0444347	-0.00928729
GSK1120212	MEK1, MEK2	NF2	6	9	0.427188	0.450966	0.429926	0.435498	0.907982	0.907982	0.450966	0.0419229	0.0419229	-0.0237777
GSK1120212	MEK1, MEK2	TP53	5	10	0.425376	0.44224	0.42386	0.437974	0.812309	0.907982	0.44224	0.0902785	0.0419229	-0.016864
17-AAG	Hsp90	BAP1	6	9	0.219378	0.348189	0.278146	0.406814	0.321514	0.909984	0.348189	0.492801	0.0409663	-0.128811
17-AAG	Hsp90	CDKN2A	13	2	0.229747	0.289914	0.365413	0.289914	0.454992	0.909984	0.289914	0.341996	0.0409663	-0.0601677
Vorinostat	HDAC inhibitor Class I, IIa, IIb, IV	TP53	5	10	0.6567	0.647259	0.631558	0.635821	0.925245	0.925245	0.6567	0.0337433	0.0337433	0.00944141
(5Z)-7-Oxozeaenol	TAK1	CDKN2A	13	2	0.583496	0.594327	0.577941	0.594327	0.930169	0.930169	0.594327	0.0314379	0.0314379	-0.0108309
AICAR	AMPK agonist	BAP1	6	9	0.770921	0.808718	0.782212	0.797175	0.798309	0.930602	0.808718	0.0978292	0.0312362	-0.0377975
AICAR	AMPK agonist	TP53	5	10	0.765189	0.799611	0.787345	0.793112	0.930602	0.930602	0.799611	0.0312362	0.0312362	-0.0344222
AICAR	AMPK agonist	CDKN2A	13	2	0.790504	0.810902	0.788157	0.810902	0.773318	0.930602	0.810902	0.111642	0.0312362	-0.0203974
AICAR	AMPK agonist	NF2	6	9	0.839592	0.765189	0.817024	0.773967	0.437934	0.930602	0.839592	0.358591	0.0312362	0.0744032
Obatoclax Mesylate	Bcl-2, Bxl-xl, Mcl-1	TP53	5	10	0.107897	0.159211	0.151933	0.155899	0.930797	0.930797	0.159211	0.0311452	0.0311452	-0.0513148
Obatoclax Mesylate	Bcl-2, Bxl-xl, Mcl-1	NF2	6	9	0.159211	0.1315	0.160308	0.150757	0.804464	0.930797	0.159211	0.0944936	0.0311452	0.0277118
GSK269962A	ROCK1/2	CDKN2A	13	2	0.696838	0.72688	0.688573	0.72688	0.880441	0.935086	0.72688	0.0552997	0.0291483	-0.0300416
GSK269962A	ROCK1/2	BAP1	6	9	0.706918	0.635583	0.689308	0.696596	0.935086	0.935086	0.706918	0.0291483	0.0291483	0.0713352
BMS-536924	IGF-1R	NF2	6	9	0.721288	0.76061	0.741789	0.717374	0.68395	0.942828	0.76061	0.164976	0.0255677	-0.0393229
BMS-536924	IGF-1R	CDKN2A	13	2	0.740756	0.769637	0.720602	0.769637	0.599544	0.942828	0.769637	0.222179	0.0255677	-0.0288815
BMS-536924	IGF-1R	TP53	5	10	0.76061	0.715089	0.729986	0.725717	0.942828	0.942828	0.76061	0.0255677	0.0255677	0.0455214
BMS-536924	IGF-1R	BAP1	6	9	0.772705	0.701819	0.736445	0.720937	0.794363	0.942828	0.772705	0.0999812	0.0255677	0.0708852
NVP-BEZ235	PI3K Class 1 and mTORC1/2	TP53	5	10	0.494326	0.514399	0.482893	0.484847	0.948262	0.948262	0.514399	0.0230718	0.0230718	-0.0200728
NVP-BEZ235	PI3K Class 1 and mTORC1/2	NF2	6	9	0.508625	0.508696	0.499942	0.473698	0.439905	0.948262	0.508696	0.356641	0.0230718	-7.17986e-05
NVP-BEZ235	PI3K Class 1 and mTORC1/2	BAP1	6	9	0.518488	0.494326	0.494844	0.477097	0.60733	0.948262	0.518488	0.216576	0.0230718	0.0241622
NVP-BEZ235	PI3K Class 1 and mTORC1/2	CDKN2A	13	2	0.508696	0.479506	0.484917	0.479506	0.925245	0.948262	0.508696	0.0337435	0.0230718	0.0291905
PF477736	Chk 1 (Chk2)	BAP1	6	9	0.846708	0.898879	0.817812	0.830866	0.843875	0.953772	0.898879	0.0737221	0.0205555	-0.0521705
PF477736	Chk 1 (Chk2)	TP53	5	10	0.901248	0.848561	0.8291	0.823917	0.953772	0.953772	0.901248	0.0205555	0.0205555	0.0526868
PF477736	Chk 1 (Chk2)	CDKN2A	13	2	0.89832	0.713795	0.842852	0.713795	0.615344	0.953772	0.89832	0.210882	0.0205555	0.184525
17-AAG	Hsp90	TP53	5	10	0.231639	0.241612	0.322874	0.371583	0.724136	0.965514	0.241612	0.14018	0.0152414	-0.00997237
rTRAIL	Death receptor ligand	NF2	6	9	0.985313	0.991875	0.834688	0.810625	0.861198	0.972637	0.991875	0.0648968	0.0120491	-0.0065625
rTRAIL	Death receptor ligand	TP53	5	10	0.991875	0.982812	0.816875	0.821937	0.972637	0.972637	0.991875	0.0120491	0.0120491	0.0090625
rTRAIL	Death receptor ligand	CDKN2A	13	2	0.991875	0.71125	0.837019	0.71125	0.738855	0.972637	0.991875	0.131441	0.0120491	0.280625
PD-173074	FGFR1, FGFR3	CDKN2A	13	2	0.648433	0.683729	0.692971	0.683729	0.895346	0.978008	0.683729	0.0480093	0.00965769	-0.0352951
PD-173074	FGFR1, FGFR3	TP53	5	10	0.637571	0.667391	0.672177	0.70152	0.792971	0.978008	0.667391	0.100743	0.00965769	-0.0298204
PD-173074	FGFR1, FGFR3	NF2	6	9	0.667391	0.643212	0.693003	0.690896	0.978008	0.978008	0.667391	0.00965769	0.00965769	0.0241792
PD-173074	FGFR1, FGFR3	BAP1	6	9	0.68916	0.643212	0.738934	0.660275	0.359081	0.978008	0.68916	0.444807	0.00965769	0.0459484
BX-795	TBK1, PDK1, IKK, AURKB/C	BAP1	6	9	0.716714	0.738059	0.70208	0.743806	0.270132	0.989572	0.738059	0.568424	0.00455252	-0.0213457
BX-795	TBK1, PDK1, IKK, AURKB/C	NF2	6	9	0.731656	0.743942	0.726843	0.727297	0.989572	0.989572	0.743942	0.00455252	0.00455252	-0.012286
BX-795	TBK1, PDK1, IKK, AURKB/C	CDKN2A	13	2	0.72936	0.741001	0.724979	0.741001	0.494908	0.989572	0.741001	0.305475	0.00455252	-0.0116411
BX-795	TBK1, PDK1, IKK, AURKB/C	TP53	5	10	0.743942	0.72596	0.731475	0.724936	0.905298	0.989572	0.743942	0.0432084	0.00455252	0.0179826
Vinblastine	Microtubules	CDKN2A	13	2	0.237435	0.28992	0.291126	0.28992	0.990166	0.990166	0.28992	0.00429201	0.00429201	-0.0524855
Vinblastine	Microtubules	TP53	5	10	0.280669	0.237051	0.297318	0.287789	0.862025	0.990166	0.280669	0.06448	0.00429201	0.0436177
17-AAG	Hsp90	NF2	6	9	0.300833	0.229747	0.355005	0.355575	0.996613	0.996613	0.300833	0.00147344	0.00147344	0.0710864
Docetaxel	Microtubules	NF2	6	9	0.551962	0.520956	0.519688	0.519408	0.997073	0.997073	0.551962	0.00127302	0.00127302	0.0310064
