# Supplementary material for: Loss of functional BAP1 augments sensitivity to TRAIL in cancer cells
Source: eLife. 2018 Jan 18;7:e30224. doi: 10.7554/eLife.30224 (PMC5773178; doi:10.7554/eLife.30224)
Supplement: Supplementary file 5. — The sensitivity of each cell line is indicated in the last column as sensitive (green), partially sensitive (orange) or resistant (red). [file elife-30224-supp5.xlsx]

## Sheet: Supplementary File 5
Supplementary File 5
Description of BAP1 mutations detected in 15 mesothelioma cell lines and the sensitivity of the cell lines to rTRAIL (as measured by a 6-day viability assay).
The sensitivity of each cell line is indicated in the last column as sensitive (green), partially sensitive (orange) or resistant (red).
SAMPLE NAME	COSMICID	CDS SYNTAX	AA MUT SYNTAX	DESCRIPTION	ZYGOSITY	rTRAIL response
H226	1998460	c.?	p.0	HomDel	homozygous	Sensitive
H2461	1290810	c.65delT	p.F22fs*50	Deletion - Frameshift	heterozygous	Sensitive
H2731	1240134	c.123-15_131del24	p.?	Essential Splice	heterozygous	Sensitive
H2804	1240136	c.37+4_37+5insCCCAGGTGA	p.?	Essential Splice	heterozygous	Sensitive
NCI-H28	908470	c.438-19_441del23	p.?	Essential Splice	heterozygous	Sensitive
H513	1240141	Wild-type	NA	NA	heterozygous	Sensitive
H2595	1240132	c.38-7_49del19	p.?	Essential Splice	heterozygous	Sensitive
H2869	1240138	Wild-type	NA	NA	heterozygous	Partially sensitive
H2795	1290813	c.38-7_49del19	p.?	Essential Splice	heterozygous	Partially sensitive
H2722	1290812	c.?	p.0	HomDel	homozygous	Resistant
NCI-H2452	908462	c.284C>A	p.A95D	Substitution - Missense	homozygous	Resistant
H2369	1290808	Wild-type	NA	NA	heterozygous	Resistant
H2373	1290809	Wild-type	NA	NA	heterozygous	Resistant
H2591	1240131	Wild-type	NA	NA	heterozygous	Resistant
H2803	1240135	Wild-type	NA	NA	heterozygous	Resistant
H2810	1240137	Wild-type	NA	NA	heterozygous	Resistant
H2818	1290814	Wild-type	NA	NA	heterozygous	Resistant
MPP-89	908150	Wild-type	NA	NA	heterozygous	Resistant
