# Supplementary material for: Loss of functional BAP1 augments sensitivity to TRAIL in cancer cells
Source: eLife. 2018 Jan 18;7:e30224. doi: 10.7554/eLife.30224 (PMC5773178; doi:10.7554/eLife.30224)
Supplement: Supplementary file 6. [file elife-30224-supp6.xlsx]

## Sheet: Supplementary File 6
Supplementary File 6
Differential gene expression values of apoptotic genes in H226 mesothelioma cells transduced with either the catalytically
inactive C91A BAP1 mutant (C91A) or wild-type BAP1 (WT).
Gene	logFC C91A vs WT	absolute FC	AveExpr	P Value	adj P Value	Gene description
BIRC3	-1.60641	0.0247506	9.14859	1.32551e-12	2.31642e-10	IAP family member
BIRC2	-0.590359	0.256827	10.1736	7.69851e-06	5.02991e-05	IAP family member
TNFRSF10A	0.00837689	1.01948	7.32733	0.929875	0.95969	death receptor DR4
BIRC7	0.0515981	1.12615	5.93496	0.585358	0.721628	IAP family member
BIRC8	0.076183	1.19174	5.89682	0.48681	0.639773	IAP family member
NAIP	0.096925	1.25004	6.1607	0.30076	0.460177	IAP family member
BIRC5	0.265973	1.8449	10.2797	0.0360774	0.0929248	IAP family member
XIAP	0.508447	3.22439	6.99736	8.31573e-05	0.000433345	IAP family member
TNFRSF10B	0.610119	4.07492	9.15278	1.24365e-05	7.78787e-05	death receptor DR5
FADD	0.66581	4.63245	10.6628	1.49557e-06	1.15435e-05	Fas-Associated protein with Death Domain
BIRC6	0.679965	4.78591	7.53217	6.15635e-06	4.12434e-05	IAP family member
